# Supplementary material for: Data and programs in support of network analysis of genes and their association with diseases
Source: Data Brief. 2016 Jul 19;8:1036–9. doi: 10.1016/j.dib.2016.07.022 (PMC4969244; doi:10.1016/j.dib.2016.07.022)
Supplement: Supplementary file 2 — Supplementary File 1. A Perl script which separates the multiple entries between gene- disease associations (“separate.pl”). Supplementary File 2. A Perl script which converts the disease terms from the three databases to ICD terms (“ICD.pl”). Supplementary File 3. A Perl script which converts the gene terms from the three databases to the official HGNC (HUGO Gene Nomenclature Committee) gene symbols (“Hugo.pl”). Supplementary File 4. A Perl script which converts the bipartite networks to monopartite networks(“Bipartite.pl”). Supplementary File 5. A Randomization method implemented in Perl (“Random.pl”). Supplementary File 6. A bipartite-specific rewiring algorithm implemented in R (“Rewire.R”). [file mmc2.zip › SupplementaryFiles/Bipartite.pl]

#!/usr/bin/perl
my $infile = $ARGV[0];
open INPUT, $infile;

@all_data;
while ($linedata = <INPUT>) { 
   push @all_data,[split '	',$linedata ];
}
close INPUT;


@sorted = sort { lc($a->[1]) cmp lc($b->[1]) }@all_data;


open OUTFILE, ">$infile.gene_network";
for($i = 0; $i <= $#sorted - 1; $i++){
	$temp = 1;
	while(lc($sorted[$i][1]) eq lc($sorted[$i+$temp][1])){
		#print "$sorted[$i][0] $sorted[$i+$temp][0] $sorted[$i][1]\n"; 
		print OUTFILE "$sorted[$i][0]\t$sorted[$i+$temp][0]\n";
		#print  "$sorted[$i][0]\t$sorted[$i+$temp][0]\n";
		$temp = $temp+1;
	}
}
close OUTFILE;
