# Supplementary material for: Data and programs in support of network analysis of genes and their association with diseases
Source: Data Brief. 2016 Jul 19;8:1036–9. doi: 10.1016/j.dib.2016.07.022 (PMC4969244; doi:10.1016/j.dib.2016.07.022)
Supplement: Supplementary file 2 — Supplementary File 1. A Perl script which separates the multiple entries between gene- disease associations (“separate.pl”). Supplementary File 2. A Perl script which converts the disease terms from the three databases to ICD terms (“ICD.pl”). Supplementary File 3. A Perl script which converts the gene terms from the three databases to the official HGNC (HUGO Gene Nomenclature Committee) gene symbols (“Hugo.pl”). Supplementary File 4. A Perl script which converts the bipartite networks to monopartite networks(“Bipartite.pl”). Supplementary File 5. A Randomization method implemented in Perl (“Random.pl”). Supplementary File 6. A bipartite-specific rewiring algorithm implemented in R (“Rewire.R”). [file mmc2.zip › SupplementaryFiles/Hugo.pl]

#! usr/bin/perl -w

open FILE1, $ARGV[0] or die("cannot open") ;
while (<FILE1>)
{	
	@ba=split(';',$_);
	#if ($_=~/^(\S+)\t.*\n/g)
	#{#print "$1,";
		push (@gene,$ba[0]);
		#}	
	}
	
close FILE1;
print "$#gene\n";
open FILE2, $ARGV[1];
$c=0;
while (<FILE2>)
{		
		if ($_=~/(\S+)\t\n/g)
		{push (@syn,$1);}
		elsif ($_=~/(\S+)\t(.*)\n/g)
		{
			push (@syn,$1);
			$a=$2;
			$a=~s/ //g;
			@a=split(',',$a);
			push (@syn,@a);
			}
			if($#syn>0)
			{for ($i=1;$i<=$#syn;$i++)
				{
					for($k=0;$k<=$#gene;$k++)
					{
					if ($gene[$k] eq $syn[$i])
						{#print "Anti $gene[$k] me $syn[0]\n";
							$c++;
							$gene[$k]=$syn[0];}
						}
					}
				 }
				@syn=();
	
	}
close FILE2;
print "$c\n";
print "$#gene\n";
foreach $b(@gene)
{print "$b\n";}
	
