# Supplementary material for: Data and programs in support of network analysis of genes and their association with diseases
Source: Data Brief. 2016 Jul 19;8:1036–9. doi: 10.1016/j.dib.2016.07.022 (PMC4969244; doi:10.1016/j.dib.2016.07.022)
Supplement: Supplementary file 2 — Supplementary File 1. A Perl script which separates the multiple entries between gene- disease associations (“separate.pl”). Supplementary File 2. A Perl script which converts the disease terms from the three databases to ICD terms (“ICD.pl”). Supplementary File 3. A Perl script which converts the gene terms from the three databases to the official HGNC (HUGO Gene Nomenclature Committee) gene symbols (“Hugo.pl”). Supplementary File 4. A Perl script which converts the bipartite networks to monopartite networks(“Bipartite.pl”). Supplementary File 5. A Randomization method implemented in Perl (“Random.pl”). Supplementary File 6. A bipartite-specific rewiring algorithm implemented in R (“Rewire.R”). [file mmc2.zip › SupplementaryFiles/ICD.pl]

my ($diseases_file, $icd_file) = @ARGV;

open DISEASE, $diseases_file;
while(<DISEASE>)
{
	my @split_line = split("\t", $_); 
	my $gene = $split_line[0];
		chomp $gene;
	my $disease_name_initial = $split_line[1];
		chomp $disease_name_initial;

	my $quoted_disease_name_initial = quotemeta ($disease_name_initial);
	open ICD, $icd_file;
	while(<ICD>)
	{
		if($_=~/.*\;(.*?$quoted_disease_name_initial.*?)\;/)
		{
			my $disease_name_ICD=$1;
			print $gene, "\t", $disease_name_initial."\t".$disease_name_ICD."\n";
		}
	}
	close ICD;	
}
close DISEASE;
