# Supplementary material for: Data and programs in support of network analysis of genes and their association with diseases
Source: Data Brief. 2016 Jul 19;8:1036–9. doi: 10.1016/j.dib.2016.07.022 (PMC4969244; doi:10.1016/j.dib.2016.07.022)
Supplement: Supplementary file 2 — Supplementary File 1. A Perl script which separates the multiple entries between gene- disease associations (“separate.pl”). Supplementary File 2. A Perl script which converts the disease terms from the three databases to ICD terms (“ICD.pl”). Supplementary File 3. A Perl script which converts the gene terms from the three databases to the official HGNC (HUGO Gene Nomenclature Committee) gene symbols (“Hugo.pl”). Supplementary File 4. A Perl script which converts the bipartite networks to monopartite networks(“Bipartite.pl”). Supplementary File 5. A Randomization method implemented in Perl (“Random.pl”). Supplementary File 6. A bipartite-specific rewiring algorithm implemented in R (“Rewire.R”). [file mmc2.zip › SupplementaryFiles/Random.pl]

use List::Util 'shuffle';
use List::MoreUtils 'uniq';
$network_file = @ARGV[0];


#arxiko diktuo
open NETWORK, $network_file;
while(<NETWORK>)
{
	my ($gene, $disease) = split("\t", $_);
		chomp $gene;
		chomp $disease;

	push @genes,$gene;
	push @diseases,$disease;
}
close NETWORK;

@unique_genes=uniq(@genes);

system("perl bipartite.pl $network_file");

$gene_file = @ARGV[1];


open OUT,">degree.txt";

foreach $i(@unique_genes){
	
open TEMP,$network_file;	

$fullcounter=0;		

		while (<TEMP>)
		{
			#print "$i\n";
			if ($_=~/(.*)\t(.*)/){
	 				$col1=$1;
	 				$col2=$2;
	 		}		
	 				if ($i eq $col1){
	 				$fullcounter++;
 					}
 					
 					if ($i eq $col2){
	 				$fullcounter++;
 					}
 				
	  }
	

print OUT "$i\t$fullcounter\n";
push(@fulldegree,$fullcounter);
close TEMP;

}
close OUT;

@randomize=();
foreach $j(1..100){
		$shuffled_file = "$j";
		open SUF, ">$shuffled_file";
		
		@diseases2=shuffle(@diseases);
		
		for($i=0;$i<=$#genes;$i++){
		
		print SUF "$genes[$i]\t$diseases2[$i]\n";
				#print  "$genes[$i]\t$diseases2[$i]\n";

		}
		close SUF;
		
		system("perl bipartite.pl $shuffled_file");
		
#print "$shuffled_file\n";

		
		open OUT2,">degree_output.txt";
		#print @unique_genes;
		for($x=0;$x<=$#unique_genes;$x++){
		#$counter=0;
		open TEMP2,"$j.gene_network";		
		#print "$shuffled_file.gene_network\n";
			$counter=0;	
		
				while (<TEMP2>)
				{
					#print $_;
					if ($_=~/(.*)\t(.*)/){
			 				$col1=$1;
			 				$col2=$2;
			 		}		
			 				if ($unique_genes[$x] eq $col1){
			 				$counter++;
		 					}
		 					
		 					if ($unique_genes[$x] eq $col2){
			 				$counter++;
		 					}
		 				
			  }
			 	
		
							#print  "$unique_genes[$x]\t$counter\n";
							push(@degree,$counter);
							#print "$fulldegree[$x]\t$degree[$x]\n";
							if($counter<$fulldegree[$x]){
								$randomize[$x]++;
								#print "iteration $j\t$unique_genes[$x]\t$degree[$x]\t$randomize[$x]\n";
							}
		
		close TEMP2;
		}
		
		close OUT2;

}


for($k=0;$k<=$#randomize;$k++){
	if($randomize[$k]>=60){
		print "$unique_genes[$k]\t$randomize[$k]\t$fulldegree[$k]\n";
	}
}
