# Supplementary material for: Data and programs in support of network analysis of genes and their association with diseases
Source: Data Brief. 2016 Jul 19;8:1036–9. doi: 10.1016/j.dib.2016.07.022 (PMC4969244; doi:10.1016/j.dib.2016.07.022)
Supplement: Supplementary file 2 — Supplementary File 1. A Perl script which separates the multiple entries between gene- disease associations (“separate.pl”). Supplementary File 2. A Perl script which converts the disease terms from the three databases to ICD terms (“ICD.pl”). Supplementary File 3. A Perl script which converts the gene terms from the three databases to the official HGNC (HUGO Gene Nomenclature Committee) gene symbols (“Hugo.pl”). Supplementary File 4. A Perl script which converts the bipartite networks to monopartite networks(“Bipartite.pl”). Supplementary File 5. A Randomization method implemented in Perl (“Random.pl”). Supplementary File 6. A bipartite-specific rewiring algorithm implemented in R (“Rewire.R”). [file mmc2.zip › SupplementaryFiles/Rewire.R]

library(BiRewire)
library(igraph)

setwd('/Users/gapavlop/Desktop/Panagiota_gg')
dir.create('REWIRING_RESULTS')
dir.create('REWIRING_RESULTS/STATS')
dir.create('REWIRING_RESULTS/IMAGES')
dir.create('REWIRING_RESULTS/NETWORKS')

write("STATISTICAL ANALYSIS OF BIPARTITE GRAOH REWIRING\nITERATION 0 REFERS TO THE INITIAL DATASET\n\nITERATIONS\tALPHA\tR SQUARE\n\n", file = "REWIRING_RESULTS/STATS/stats_graph.txt", append = FALSE, sep = "\t")
write("STATISTICAL ANALYSIS OF BIPARTITE GRAOH REWIRING\nITERATION 0 REFERS TO THE INITIAL DATASET\n\nITERATIONS\tALPHA\tR SQUARE\n\n", file = "REWIRING_RESULTS/STATS/stats_projected_gene_gene.txt", append = FALSE, sep = "\t")
write("STATISTICAL ANALYSIS OF BIPARTITE GRAOH REWIRING\nITERATION 0 REFERS TO THE INITIAL DATASET\n\nITERATIONS\tALPHA\tR SQUARE\n\n", file = "REWIRING_RESULTS/STATS/stats_projected_disease_disease.txt", append = FALSE, sep = "\t")

edgelist <- read.table('joint.txt', header = F,sep = '\t')
igraph<-graph.data.frame(edgelist)
V(igraph)$type <- V(igraph)$name %in% edgelist[,1]
is.bipartite(igraph)
#plot(igraph, layout=layout.bipartite, vertex.color=c("green","orange")[V(igraph)$type+1],vertex.size=20)

projection <- bipartite_projection(igraph)
gene_gene <-(projection[[2]])
#plot(gene_gene)

disease_disease <-(projection[[1]])
#plot(disease_disease)

i=0
#plot(degree_distribution(igraph),main = "BP")
#plot(degree_distribution(gene_gene),main = "GG")
#plot(degree_distribution(disease_disease),main = "DD")

fit_power_law_stats(igraph,1,0)
fit_power_law_stats(gene_gene,2,0)
fit_power_law_stats(disease_disease,3,0)

for (i in 1:100 )   {############################################################

#plot(gene_gene)
#plot(disease_disease)
jpeg(file=paste('REWIRING_RESULTS/IMAGES/',i,'.jpg',sep=""))
old.par <- par(mfrow=c(2, 3))

fit_power_law(igraph,1,0)
fit_power_law(gene_gene,2,0)
fit_power_law(disease_disease,3,0)


m<-as.matrix(get.incidence(graph=igraph))
m2=birewire.rewire.bipartite(m,100*length(E(igraph)))
g2<-birewire.bipartite.from.incidence(m2,directed=TRUE)
#plot(g2, layout=layout.bipartite, vertex.color=c("green","orange")[V(result)$type+1],vertex.size=20)
#store networks
write.graph(g2, paste('REWIRING_RESULTS/NETWORKS/',i,'.txt',sep=""), format=c("ncol"))

projection2 <- bipartite_projection(g2)
gene_gene2 <-(projection2[[2]])
disease_disease2 <-(projection2[[1]])
#plot(gene_gene)
#plot(disease_disease)

fit_power_law_stats(g2,1,i)
fit_power_law_stats(gene_gene2,2,i)
fit_power_law_stats(disease_disease2,3,i)

#plot(degree_distribution(g2 ),main = "BP")
#plot(degree_distribution(gene_gene2),main = "GG")
#plot(degree_distribution(disease_disease2),main = "DD")
stats_igraph2=fit_power_law(g2,1,i)
stats_gg2=fit_power_law(gene_gene2,2,i)
stats_dd2=fit_power_law(disease_disease2,3,i)

par(old.par)
dev.off()
}

fit_power_law = function(graph, n, normal) {
  # calculate degree
  d = degree(graph, mode = "all")
  dd = degree.distribution(graph, mode = "all", cumulative = FALSE)
  degree = 1:max(d)
  probability = dd[-1]
  # delete blank values
  nonzero.position = which(probability != 0)
  probability = probability[nonzero.position]
  degree = degree[nonzero.position]
  reg = lm(log(probability) ~ log(degree))
  cozf = coef(reg)
  power.law.fit = function(x) exp(cozf[[1]] + cozf[[2]] * log(x))
  alpha = -cozf[[2]]
  R.square = summary(reg)$r.squared
  print(paste("Alpha =", round(alpha, 3)))
  print(paste("R square =", round(R.square, 3)))
  # plot
  
  if(normal==0){
    if (n == 1) {
      plot(
        probability ~ degree, log = "xy", xlab = "Degree (log)", ylab = "Probability (log)", col = 1, main = "Degree Distribution Control BP"
      )
    }
    else if (n == 2) {
      plot(
        probability ~ degree, log = "xy", xlab = "Degree (log)", ylab = "Probability (log)", col = 1, main = "Degree Distribution Control GG"
      )
    }
    else if (n == 3) {
      plot(
        probability ~ degree, log = "xy", xlab = "Degree (log)", ylab = "Probability (log)", col = 1, main = "Degree Distribution Control DD"
      )
      
    }
  } 
  else if(normal!=0){
    if(n==1){
      plot(probability ~ degree, log = "xy", xlab = "Degree (log)", ylab = "Probability (log)", col = 1, main = "Degree Distribution BP")
    }
    else if(n==2){
      plot(probability ~ degree, log = "xy", xlab = "Degree (log)", ylab = "Probability (log)", col = 1, main = "Degree Distribution GG")
    } 
    else if(n==3){
      plot(probability ~ degree, log = "xy", xlab = "Degree (log)", ylab = "Probability (log)", col = 1, main = "Degree Distribution DD")
    }
  }
  
  if(normal==0){
    curve(power.law.fit, col = "black", add = T, n = length(d))
  }
  else if(normal!=0){
    curve(power.law.fit, col = "red", add = T, n = length(d))
  }
  
}

fit_power_law_stats = function(graph, n, normal) {
  # calculate degree
  d = degree(graph, mode = "all")
  dd = degree.distribution(graph, mode = "all", cumulative = FALSE)
  degree = 1:max(d)
  probability = dd[-1]
  # delete blank values
  nonzero.position = which(probability != 0)
  probability = probability[nonzero.position]
  degree = degree[nonzero.position]
  reg = lm(log(probability) ~ log(degree))
  cozf = coef(reg)
  power.law.fit = function(x) exp(cozf[[1]] + cozf[[2]] * log(x))
  alpha = -cozf[[2]]
  R.square = summary(reg)$r.squared
  print(paste("Alpha =", round(alpha, 3)))
  print(paste("R square =", round(R.square, 3)))

  if(n==1){
    write(paste(normal, round(alpha, 3), round(R.square)), file = 'REWIRING_RESULTS/STATS/stats_graph.txt', append = TRUE, sep = "\t")
  }
  if(n==2){
    write(paste(normal, round(alpha, 3), round(R.square)), file = 'REWIRING_RESULTS/STATS/stats_projected_gene_gene.txt', append = TRUE, sep = "\t")
  }
  if(n==3){
    write(paste(normal, round(alpha, 3), round(R.square)), file = 'REWIRING_RESULTS/STATS/stats_projected_disease_disease.txt', append = TRUE, sep = "\t")
  }
  
}
