# Supplementary material for: Data and programs in support of network analysis of genes and their association with diseases
Source: Data Brief. 2016 Jul 19;8:1036–9. doi: 10.1016/j.dib.2016.07.022 (PMC4969244; doi:10.1016/j.dib.2016.07.022)
Supplement: Supplementary file 2 — Supplementary File 1. A Perl script which separates the multiple entries between gene- disease associations (“separate.pl”). Supplementary File 2. A Perl script which converts the disease terms from the three databases to ICD terms (“ICD.pl”). Supplementary File 3. A Perl script which converts the gene terms from the three databases to the official HGNC (HUGO Gene Nomenclature Committee) gene symbols (“Hugo.pl”). Supplementary File 4. A Perl script which converts the bipartite networks to monopartite networks(“Bipartite.pl”). Supplementary File 5. A Randomization method implemented in Perl (“Random.pl”). Supplementary File 6. A bipartite-specific rewiring algorithm implemented in R (“Rewire.R”). [file mmc2.zip › SupplementaryFiles/Separate.pl]

#! /usr/bin/perl  -w

open ( IN, '<input.txt');

open (OUT, '>output.txt');

while (<IN>)

{

if($_=~/^(.*)\t(.*)/) {

@values = split( ';',$2);

foreach $x (@values) {

     print OUT "$1\t$x\n"  ;

   }

}

}
close IN;

close OUT;
