# Supplementary material for: Data and programs in support of network analysis of genes and their association with diseases
Source: Data Brief. 2016 Jul 19;8:1036–9. doi: 10.1016/j.dib.2016.07.022 (PMC4969244; doi:10.1016/j.dib.2016.07.022)
Supplement: Supplementary material [file mmc3.zip]

Archive with 2 entries (2 files):
- Joint_Gene_Disease_Network.txt.cyjs
- style.json
