# Supplementary material for: Data and programs in support of network analysis of genes and their association with diseases
Source: Data Brief. 2016 Jul 19;8:1036–9. doi: 10.1016/j.dib.2016.07.022 (PMC4969244; doi:10.1016/j.dib.2016.07.022)
Supplement: Supplementary material [file mmc3.zip › Joint_Gene_Disease_Network.txt.cyjs]

{
  "format_version" : "1.0",
  "generated_by" : "cytoscape-3.3.0",
  "target_cytoscapejs_version" : "~2.1",
  "data" : {
    "shared_name" : "Text_S4.txt",
    "name" : "Joint_Gene_Disease_Network.txt",
    "assignedStyle" : "default",
    "SUID" : 49251,
    "__Annotations" : [ ],
    "selected" : true
  },
  "elements" : {
    "nodes" : [ {
      "data" : {
        "id" : "61534",
        "shared_name" : "ZPR1",
        "name" : "ZPR1",
        "SUID" : 61534,
        "selected" : false
      },
      "position" : {
        "x" : -670.0713070867491,
        "y" : -241.63900363071753
      },
      "selected" : false
    }, {
      "data" : {
        "id" : "61531",
        "shared_name" : "ZPBP2",
        "name" : "ZPBP2",
        "SUID" : 61531,
        "selected" : false
      },
      "position" : {
        "x" : 267.1751833917665,
        "y" : -1252.2707480154832
      },
      "selected" : false
    }, {
      "data" : {
        "id" : "61529",
        "shared_name" : "ZNRF3",
        "name" : "ZNRF3",
        "SUID" : 61529,
        "selected" : false
      },
      "position" : {
        "x" : -686.9574154851866,
        "y" : -452.6017006598313
      },
      "selected" : false
    }, {
      "data" : {
        "id" : "61526",
        "shared_name" : "ZNRD1",
        "name" : "ZNRD1",
        "SUID" : 61526,
        "selected" : false
      },
      "position" : {
        "x" : -490.47172822932725,
        "y" : -1088.166438933452
      },
      "selected" : false
    }, {
      "data" : {
        "id" : "61522",
        "shared_name" : "ZNF831",
        "name" : "ZNF831",
        "SUID" : 61522,
        "selected" : false
      },
      "position" : {
        "x" : -124.40056886653429,
        "y" : -151.7988852225144
      },
      "selected" : false
    }, {
      "data" : {
        "id" : "61518",
        "shared_name" : "ZNF804B",
        "name" : "ZNF804B",
        "SUID" : 61518,
        "selected" : false
      },
      "position" : {
        "x" : -41.65716829280382,
        "y" : -246.1560629568894
      },
      "selected" : false
    }, {
      "data" : {
        "id" : "61516",
        "shared_name" : "ZNF804A",
        "name" : "ZNF804A",
        "SUID" : 61516,
        "selected" : false
      },
      "position" : {
        "x" : -463.6554287908507,
        "y" : 468.3637124337356
      },
      "selected" : false
    }, {
      "data" : {
        "id" : "61514",
        "shared_name" : "ZNF800",
        "name" : "ZNF800",
        "SUID" : 61514,
        "selected" : false
      },
      "position" : {
        "x" : -142.8755444524718,
        "y" : -835.4968222342332
      },
      "selected" : false
    }, {
      "data" : {
        "id" : "61512",
        "shared_name" : "ZNF774",
        "name" : "ZNF774",
        "SUID" : 61512,
        "selected" : false
      },
      "position" : {
        "x" : -141.60502138118272,
        "y" : -1428.7316855154832
      },
      "selected" : false
    }, {
      "data" : {
        "id" : "61510",
        "shared_name" : "ZNF767P",
        "name" : "ZNF767P",
        "SUID" : 61510,
        "selected" : false
      },
      "position" : {
        "x" : 308.719250774579,
        "y" : -1084.6123007498582
      },
      "selected" : false
    }, {
      "data" : {
        "id" : "61508",
        "shared_name" : "SEBORRHOEIC_DERMATITIS_",
        "name" : "SEBORRHOEIC_DERMATITIS_",
        "SUID" : 61508,
        "selected" : false
      },
      "position" : {
        "x" : 1328.6844912530946,
        "y" : 2788.2642861642043
      },
      "selected" : false
    }, {
      "data" : {
        "id" : "61507",
        "shared_name" : "ZNF750",
        "name" : "ZNF750",
        "SUID" : 61507,
        "selected" : false
      },
      "position" : {
        "x" : 1331.0060816766786,
        "y" : 2680.52493679897
      },
      "selected" : false
    }, {
      "data" : {
        "id" : "61505",
        "shared_name" : "ZNF678",
        "name" : "ZNF678",
        "SUID" : 61505,
        "selected" : false
      },
      "position" : {
        "x" : 632.4825564386415,
        "y" : 211.2756997384231
      },
      "selected" : false
    }, {
      "data" : {
        "id" : "61503",
        "shared_name" : "ZNF665",
        "name" : "ZNF665",
        "SUID" : 61503,
        "selected" : false
      },
      "position" : {
        "x" : 186.82560453434462,
        "y" : -1246.4897421561082
      },
      "selected" : false
    }, {
      "data" : {
        "id" : "61500",
        "shared_name" : "ZNF664",
        "name" : "ZNF664",
        "SUID" : 61500,
        "selected" : false
      },
      "position" : {
        "x" : -557.725817584796,
        "y" : -221.6272543631394
      },
      "selected" : false
    }, {
      "data" : {
        "id" : "61496",
        "shared_name" : "ZNF652",
        "name" : "ZNF652",
        "SUID" : 61496,
        "selected" : false
      },
      "position" : {
        "x" : 31.875332927899308,
        "y" : -172.11877047642065
      },
      "selected" : false
    }, {
      "data" : {
        "id" : "61494",
        "shared_name" : "ZNF646",
        "name" : "ZNF646",
        "SUID" : 61494,
        "selected" : false
      },
      "position" : {
        "x" : -876.5135983465148,
        "y" : 425.81592190639185
      },
      "selected" : false
    }, {
      "data" : {
        "id" : "61492",
        "shared_name" : "ZNF592",
        "name" : "ZNF592",
        "SUID" : 61492,
        "selected" : false
      },
      "position" : {
        "x" : 1109.9363528253602,
        "y" : 346.7050210274856
      },
      "selected" : false
    }, {
      "data" : {
        "id" : "61490",
        "shared_name" : "ZNF577",
        "name" : "ZNF577",
        "SUID" : 61490,
        "selected" : false
      },
      "position" : {
        "x" : 933.4395266534852,
        "y" : -669.4447134695847
      },
      "selected" : false
    }, {
      "data" : {
        "id" : "61488",
        "shared_name" : "ZNF544",
        "name" : "ZNF544",
        "SUID" : 61488,
        "selected" : false
      },
      "position" : {
        "x" : -790.5463131902648,
        "y" : 752.6776162423293
      },
      "selected" : false
    }, {
      "data" : {
        "id" : "61484",
        "shared_name" : "ZNF536",
        "name" : "ZNF536",
        "SUID" : 61484,
        "selected" : false
      },
      "position" : {
        "x" : 383.23957548161025,
        "y" : -180.93203341587378
      },
      "selected" : false
    }, {
      "data" : {
        "id" : "61482",
        "shared_name" : "ZNF516",
        "name" : "ZNF516",
        "SUID" : 61482,
        "selected" : false
      },
      "position" : {
        "x" : 242.42918119450087,
        "y" : 462.89233792201685
      },
      "selected" : false
    }, {
      "data" : {
        "id" : "61480",
        "shared_name" : "ZNF513",
        "name" : "ZNF513",
        "SUID" : 61480,
        "selected" : false
      },
      "position" : {
        "x" : -348.0499142644835,
        "y" : -1681.8463095389207
      },
      "selected" : false
    }, {
      "data" : {
        "id" : "61478",
        "shared_name" : "ZNF512",
        "name" : "ZNF512",
        "SUID" : 61478,
        "selected" : false
      },
      "position" : {
        "x" : -774.5775021551085,
        "y" : -572.6013678274949
      },
      "selected" : false
    }, {
      "data" : {
        "id" : "61476",
        "shared_name" : "ZNF483",
        "name" : "ZNF483",
        "SUID" : 61476,
        "selected" : false
      },
      "position" : {
        "x" : 997.9507571222352,
        "y" : 276.19946682826685
      },
      "selected" : false
    }, {
      "data" : {
        "id" : "61474",
        "shared_name" : "ZNF469",
        "name" : "ZNF469",
        "SUID" : 61474,
        "selected" : false
      },
      "position" : {
        "x" : -2474.8732174871398,
        "y" : 331.7755776681106
      },
      "selected" : false
    }, {
      "data" : {
        "id" : "61471",
        "shared_name" : "ZNF462",
        "name" : "ZNF462",
        "SUID" : 61471,
        "selected" : false
      },
      "position" : {
        "x" : 845.3588381769227,
        "y" : 8.5470620431106
      },
      "selected" : false
    }, {
      "data" : {
        "id" : "61469",
        "shared_name" : "ZNF433",
        "name" : "ZNF433",
        "SUID" : 61469,
        "selected" : false
      },
      "position" : {
        "x" : 390.45698270817275,
        "y" : -709.6173666678269
      },
      "selected" : false
    }, {
      "data" : {
        "id" : "61467",
        "shared_name" : "ZNF423",
        "name" : "ZNF423",
        "SUID" : 61467,
        "selected" : false
      },
      "position" : {
        "x" : -1362.4563473699523,
        "y" : -1218.540218230327
      },
      "selected" : false
    }, {
      "data" : {
        "id" : "61465",
        "shared_name" : "ZNF408",
        "name" : "ZNF408",
        "SUID" : 61465,
        "selected" : false
      },
      "position" : {
        "x" : 374.026379680829,
        "y" : -454.4115160666306
      },
      "selected" : false
    }, {
      "data" : {
        "id" : "61463",
        "shared_name" : "ZNF385D",
        "name" : "ZNF385D",
        "SUID" : 61463,
        "selected" : false
      },
      "position" : {
        "x" : 1152.2547122003602,
        "y" : 631.2050820626418
      },
      "selected" : false
    }, {
      "data" : {
        "id" : "61458",
        "shared_name" : "CALCULUS_OF_URINARY_TRACT_IN_DISEASES_CLASSIFIED_ELSEWHERE",
        "name" : "CALCULUS_OF_URINARY_TRACT_IN_DISEASES_CLASSIFIED_ELSEWHERE",
        "SUID" : 61458,
        "selected" : false
      },
      "position" : {
        "x" : 231.15128812809462,
        "y" : -452.6624926291306
      },
      "selected" : false
    }, {
      "data" : {
        "id" : "61456",
        "shared_name" : "ZNF365",
        "name" : "ZNF365",
        "SUID" : 61456,
        "selected" : false
      },
      "position" : {
        "x" : -102.37893190364366,
        "y" : -362.42111575229956
      },
      "selected" : false
    }, {
      "data" : {
        "id" : "61454",
        "shared_name" : "ZNF341",
        "name" : "ZNF341",
        "SUID" : 61454,
        "selected" : false
      },
      "position" : {
        "x" : 617.3093997003602,
        "y" : 46.2665444649856
      },
      "selected" : false
    }, {
      "data" : {
        "id" : "61452",
        "shared_name" : "ZNF330",
        "name" : "ZNF330",
        "SUID" : 61452,
        "selected" : false
      },
      "position" : {
        "x" : 837.9761477472352,
        "y" : -407.59976183994604
      },
      "selected" : false
    }, {
      "data" : {
        "id" : "61450",
        "shared_name" : "ZNF320",
        "name" : "ZNF320",
        "SUID" : 61450,
        "selected" : false
      },
      "position" : {
        "x" : -1077.4100216863585,
        "y" : 101.51221096889185
      },
      "selected" : false
    }, {
      "data" : {
        "id" : "61448",
        "shared_name" : "ZNF202",
        "name" : "ZNF202",
        "SUID" : 61448,
        "selected" : false
      },
      "position" : {
        "x" : -241.0848034856749,
        "y" : 462.21142971889185
      },
      "selected" : false
    }, {
      "data" : {
        "id" : "61446",
        "shared_name" : "ZNF142",
        "name" : "ZNF142",
        "SUID" : 61446,
        "selected" : false
      },
      "position" : {
        "x" : 513.2198611261415,
        "y" : 707.9016152657668
      },
      "selected" : false
    }, {
      "data" : {
        "id" : "61444",
        "shared_name" : "ZNF101",
        "name" : "ZNF101",
        "SUID" : 61444,
        "selected" : false
      },
      "position" : {
        "x" : -1033.208727741046,
        "y" : -576.3259314261277
      },
      "selected" : false
    }, {
      "data" : {
        "id" : "61441",
        "shared_name" : "MANDIBULOACRAL_DYSPLASIA_WITH_TYPE_B_LIPODYSTROPHY",
        "name" : "MANDIBULOACRAL_DYSPLASIA_WITH_TYPE_B_LIPODYSTROPHY",
        "SUID" : 61441,
        "selected" : false
      },
      "position" : {
        "x" : -1721.0425290105773,
        "y" : -1000.6403769217332
      },
      "selected" : false
    }, {
      "data" : {
        "id" : "61440",
        "shared_name" : "ZMPSTE24",
        "name" : "ZMPSTE24",
        "SUID" : 61440,
        "selected" : false
      },
      "position" : {
        "x" : -1523.0281247137023,
        "y" : -951.9305380545457
      },
      "selected" : false
    }, {
      "data" : {
        "id" : "61433",
        "shared_name" : "ZMIZ1",
        "name" : "ZMIZ1",
        "SUID" : 61433,
        "selected" : false
      },
      "position" : {
        "x" : 49.22251615543837,
        "y" : -728.5209311209519
      },
      "selected" : false
    }, {
      "data" : {
        "id" : "61430",
        "shared_name" : "ZMAT4",
        "name" : "ZMAT4",
        "SUID" : 61430,
        "selected" : false
      },
      "position" : {
        "x" : -15.758349323077255,
        "y" : -291.3664663992722
      },
      "selected" : false
    }, {
      "data" : {
        "id" : "61428",
        "shared_name" : "ZKSCAN3",
        "name" : "ZKSCAN3",
        "SUID" : 61428,
        "selected" : false
      },
      "position" : {
        "x" : 902.4551516534852,
        "y" : 476.15381253139185
      },
      "selected" : false
    }, {
      "data" : {
        "id" : "61425",
        "shared_name" : "ZIC2",
        "name" : "ZIC2",
        "SUID" : 61425,
        "selected" : false
      },
      "position" : {
        "x" : 291.33225736637587,
        "y" : 139.09021389857935
      },
      "selected" : false
    }, {
      "data" : {
        "id" : "61422",
        "shared_name" : "ZGPAT",
        "name" : "ZGPAT",
        "SUID" : 61422,
        "selected" : false
      },
      "position" : {
        "x" : 135.63544950504775,
        "y" : -1145.9067953787644
      },
      "selected" : false
    }, {
      "data" : {
        "id" : "61420",
        "shared_name" : "ZFYVE28",
        "name" : "ZFYVE28",
        "SUID" : 61420,
        "selected" : false
      },
      "position" : {
        "x" : -333.95727052669054,
        "y" : 719.9881631173293
      },
      "selected" : false
    }, {
      "data" : {
        "id" : "61417",
        "shared_name" : "DIAPHRAGMATIC_HERNIA",
        "name" : "DIAPHRAGMATIC_HERNIA",
        "SUID" : 61417,
        "selected" : false
      },
      "position" : {
        "x" : -1664.6471432683898,
        "y" : -108.74911105259253
      },
      "selected" : false
    }, {
      "data" : {
        "id" : "61415",
        "shared_name" : "ZFPM2",
        "name" : "ZFPM2",
        "SUID" : 61415,
        "selected" : false
      },
      "position" : {
        "x" : -1385.5061520574523,
        "y" : -246.82487094028784
      },
      "selected" : false
    }, {
      "data" : {
        "id" : "61413",
        "shared_name" : "ZFP91",
        "name" : "ZFP91",
        "SUID" : 61413,
        "selected" : false
      },
      "position" : {
        "x" : 601.9659548761415,
        "y" : -1099.5144003592332
      },
      "selected" : false
    }, {
      "data" : {
        "id" : "61411",
        "shared_name" : "ZFP90",
        "name" : "ZFP90",
        "SUID" : 61411,
        "selected" : false
      },
      "position" : {
        "x" : 286.3530703546571,
        "y" : -1369.5273398123582
      },
      "selected" : false
    }, {
      "data" : {
        "id" : "61409",
        "shared_name" : "ZFP64",
        "name" : "ZFP64",
        "SUID" : 61409,
        "selected" : false
      },
      "position" : {
        "x" : 388.00043973942275,
        "y" : 650.6662637032668
      },
      "selected" : false
    }, {
      "data" : {
        "id" : "61407",
        "shared_name" : "ZFP57",
        "name" : "ZFP57",
        "SUID" : 61407,
        "selected" : false
      },
      "position" : {
        "x" : 683.0909548761415,
        "y" : -1275.2486532889207
      },
      "selected" : false
    }, {
      "data" : {
        "id" : "61403",
        "shared_name" : "ZFP36L1",
        "name" : "ZFP36L1",
        "SUID" : 61403,
        "selected" : false
      },
      "position" : {
        "x" : 51.16502103825087,
        "y" : -951.0590780936082
      },
      "selected" : false
    }, {
      "data" : {
        "id" : "61398",
        "shared_name" : "ZFHX3",
        "name" : "ZFHX3",
        "SUID" : 61398,
        "selected" : false
      },
      "position" : {
        "x" : -55.772021198077255,
        "y" : -640.118373747905
      },
      "selected" : false
    }, {
      "data" : {
        "id" : "61395",
        "shared_name" : "ZFAT",
        "name" : "ZFAT",
        "SUID" : 61395,
        "selected" : false
      },
      "position" : {
        "x" : -8.894320392413192,
        "y" : -92.0789145193894
      },
      "selected" : false
    }, {
      "data" : {
        "id" : "61393",
        "shared_name" : "ZFAND3",
        "name" : "ZFAND3",
        "SUID" : 61393,
        "selected" : false
      },
      "position" : {
        "x" : -277.4656552312804,
        "y" : -964.8400839529832
      },
      "selected" : false
    }, {
      "data" : {
        "id" : "61391",
        "shared_name" : "MOWAT-WILSON_SYNDROME",
        "name" : "MOWAT-WILSON_SYNDROME",
        "SUID" : 61391,
        "selected" : false
      },
      "position" : {
        "x" : -1454.3582028387023,
        "y" : 1013.8244668282668
      },
      "selected" : false
    }, {
      "data" : {
        "id" : "61389",
        "shared_name" : "ZEB2",
        "name" : "ZEB2",
        "SUID" : 61389,
        "selected" : false
      },
      "position" : {
        "x" : -1277.1224850652648,
        "y" : 868.0065957345168
      },
      "selected" : false
    }, {
      "data" : {
        "id" : "61387",
        "shared_name" : "ZEB1",
        "name" : "ZEB1",
        "SUID" : 61387,
        "selected" : false
      },
      "position" : {
        "x" : 446.50715360661025,
        "y" : -2006.1560019217332
      },
      "selected" : false
    }, {
      "data" : {
        "id" : "61385",
        "shared_name" : "ZCCHC16",
        "name" : "ZCCHC16",
        "SUID" : 61385,
        "selected" : false
      },
      "position" : {
        "x" : 792.966809368329,
        "y" : 196.61475003139185
      },
      "selected" : false
    }, {
      "data" : {
        "id" : "61383",
        "shared_name" : "ZCCHC14",
        "name" : "ZCCHC14",
        "SUID" : 61383,
        "selected" : false
      },
      "position" : {
        "x" : -80.70205965022569,
        "y" : 793.2442666329543
      },
      "selected" : false
    }, {
      "data" : {
        "id" : "61381",
        "shared_name" : "ZC3HC1",
        "name" : "ZC3HC1",
        "SUID" : 61381,
        "selected" : false
      },
      "position" : {
        "x" : -913.1063717840148,
        "y" : -462.0345801077683
      },
      "selected" : false
    }, {
      "data" : {
        "id" : "61379",
        "shared_name" : "ZC3H4",
        "name" : "ZC3H4",
        "SUID" : 61379,
        "selected" : false
      },
      "position" : {
        "x" : 825.9398928644227,
        "y" : 31.33935940639185
      },
      "selected" : false
    }, {
      "data" : {
        "id" : "61376",
        "shared_name" : "ZBTB46",
        "name" : "ZBTB46",
        "SUID" : 61376,
        "selected" : false
      },
      "position" : {
        "x" : 208.2564822198915,
        "y" : -1119.7755087576707
      },
      "selected" : false
    }, {
      "data" : {
        "id" : "61374",
        "shared_name" : "ZBTB41",
        "name" : "ZBTB41",
        "SUID" : 61374,
        "selected" : false
      },
      "position" : {
        "x" : -294.0578717229796,
        "y" : -1665.5989950857957
      },
      "selected" : false
    }, {
      "data" : {
        "id" : "61372",
        "shared_name" : "ZBTB40",
        "name" : "ZBTB40",
        "SUID" : 61372,
        "selected" : false
      },
      "position" : {
        "x" : 301.387463665204,
        "y" : -388.5961912833054
      },
      "selected" : false
    }, {
      "data" : {
        "id" : "61369",
        "shared_name" : "ZBTB38",
        "name" : "ZBTB38",
        "SUID" : 61369,
        "selected" : false
      },
      "position" : {
        "x" : 516.163830852704,
        "y" : -257.62450778110815
      },
      "selected" : false
    }, {
      "data" : {
        "id" : "61367",
        "shared_name" : "ZBTB24",
        "name" : "ZBTB24",
        "SUID" : 61367,
        "selected" : false
      },
      "position" : {
        "x" : 425.68830595036025,
        "y" : 229.28906643764185
      },
      "selected" : false
    }, {
      "data" : {
        "id" : "61365",
        "shared_name" : "ZBTB20",
        "name" : "ZBTB20",
        "SUID" : 61365,
        "selected" : false
      },
      "position" : {
        "x" : 760.8692751886415,
        "y" : -1046.9854696951707
      },
      "selected" : false
    }, {
      "data" : {
        "id" : "61363",
        "shared_name" : "ZBTB17",
        "name" : "ZBTB17",
        "SUID" : 61363,
        "selected" : false
      },
      "position" : {
        "x" : -1631.5598629949523,
        "y" : -660.2745321951707
      },
      "selected" : false
    }, {
      "data" : {
        "id" : "61361",
        "shared_name" : "SKELETAL_DEFECTS",
        "name" : "SKELETAL_DEFECTS",
        "SUID" : 61361,
        "selected" : false
      },
      "position" : {
        "x" : 1155.0015383722352,
        "y" : -594.6298178397019
      },
      "selected" : false
    }, {
      "data" : {
        "id" : "61358",
        "shared_name" : "ZBTB16",
        "name" : "ZBTB16",
        "SUID" : 61358,
        "selected" : false
      },
      "position" : {
        "x" : 780.8411990167665,
        "y" : -577.5827597342332
      },
      "selected" : false
    }, {
      "data" : {
        "id" : "61356",
        "shared_name" : "ZBTB12",
        "name" : "ZBTB12",
        "SUID" : 61356,
        "selected" : false
      },
      "position" : {
        "x" : -594.9808835027648,
        "y" : -888.238002654155
      },
      "selected" : false
    }, {
      "data" : {
        "id" : "61354",
        "shared_name" : "ZBP1",
        "name" : "ZBP1",
        "SUID" : 61354,
        "selected" : false
      },
      "position" : {
        "x" : -741.812975787921,
        "y" : 180.58447659389185
      },
      "selected" : false
    }, {
      "data" : {
        "id" : "61352",
        "shared_name" : "ZBED1P1",
        "name" : "ZBED1P1",
        "SUID" : 61352,
        "selected" : false
      },
      "position" : {
        "x" : -390.7488583562804,
        "y" : -198.6405600272019
      },
      "selected" : false
    }, {
      "data" : {
        "id" : "61350",
        "shared_name" : "YWHAG",
        "name" : "YWHAG",
        "SUID" : 61350,
        "selected" : false
      },
      "position" : {
        "x" : 294.124524212079,
        "y" : -1160.2058066092332
      },
      "selected" : false
    }, {
      "data" : {
        "id" : "61347",
        "shared_name" : "YPEL5",
        "name" : "YPEL5",
        "SUID" : 61347,
        "selected" : false
      },
      "position" : {
        "x" : 237.6641970636415,
        "y" : -1350.795833464702
      },
      "selected" : false
    }, {
      "data" : {
        "id" : "61344",
        "shared_name" : "YEATS4",
        "name" : "YEATS4",
        "SUID" : 61344,
        "selected" : false
      },
      "position" : {
        "x" : 835.6222659112977,
        "y" : -343.97220980747534
      },
      "selected" : false
    }, {
      "data" : {
        "id" : "61339",
        "shared_name" : "YDJC",
        "name" : "YDJC",
        "SUID" : 61339,
        "selected" : false
      },
      "position" : {
        "x" : -197.79302682857042,
        "y" : -756.7835043631394
      },
      "selected" : false
    }, {
      "data" : {
        "id" : "61337",
        "shared_name" : "YARS",
        "name" : "YARS",
        "SUID" : 61337,
        "selected" : false
      },
      "position" : {
        "x" : 1269.0957766534852,
        "y" : -553.5367087088425
      },
      "selected" : false
    }, {
      "data" : {
        "id" : "61335",
        "shared_name" : "YAP1",
        "name" : "YAP1",
        "SUID" : 61335,
        "selected" : false
      },
      "position" : {
        "x" : 800.927991008954,
        "y" : -1039.9149130545457
      },
      "selected" : false
    }, {
      "data" : {
        "id" : "61333",
        "shared_name" : "XYLT2",
        "name" : "XYLT2",
        "SUID" : 61333,
        "selected" : false
      },
      "position" : {
        "x" : -1251.4469479558898,
        "y" : 238.74133694545435
      },
      "selected" : false
    }, {
      "data" : {
        "id" : "61331",
        "shared_name" : "XYLT1",
        "name" : "XYLT1",
        "SUID" : 61331,
        "selected" : false
      },
      "position" : {
        "x" : -1283.9098385808898,
        "y" : 297.12012112514185
      },
      "selected" : false
    }, {
      "data" : {
        "id" : "61329",
        "shared_name" : "XRCC3",
        "name" : "XRCC3",
        "SUID" : 61329,
        "selected" : false
      },
      "position" : {
        "x" : 751.7904177667665,
        "y" : -388.53327548130346
      },
      "selected" : false
    }, {
      "data" : {
        "id" : "61327",
        "shared_name" : "XPNPEP2",
        "name" : "XPNPEP2",
        "SUID" : 61327,
        "selected" : false
      },
      "position" : {
        "x" : -658.4968747137023,
        "y" : -2751.0535849295457
      },
      "selected" : false
    }, {
      "data" : {
        "id" : "61325",
        "shared_name" : "XPC",
        "name" : "XPC",
        "SUID" : 61325,
        "selected" : false
      },
      "position" : {
        "x" : -1232.2917965887023,
        "y" : 388.9039956368606
      },
      "selected" : false
    }, {
      "data" : {
        "id" : "61323",
        "shared_name" : "XPA",
        "name" : "XPA",
        "SUID" : 61323,
        "selected" : false
      },
      "position" : {
        "x" : -1246.4825924871398,
        "y" : 313.5703774727981
      },
      "selected" : false
    }, {
      "data" : {
        "id" : "61321",
        "shared_name" : "XKR9",
        "name" : "XKR9",
        "SUID" : 61321,
        "selected" : false
      },
      "position" : {
        "x" : 436.41096220036025,
        "y" : -196.7385824881394
      },
      "selected" : false
    }, {
      "data" : {
        "id" : "61319",
        "shared_name" : "XKR6",
        "name" : "XKR6",
        "SUID" : 61319,
        "selected" : false
      },
      "position" : {
        "x" : -639.2266110418273,
        "y" : -637.1515005789597
      },
      "selected" : false
    }, {
      "data" : {
        "id" : "61317",
        "shared_name" : "XG",
        "name" : "XG",
        "SUID" : 61317,
        "selected" : false
      },
      "position" : {
        "x" : -1155.7606076238585,
        "y" : -1190.4075888357957
      },
      "selected" : false
    }, {
      "data" : {
        "id" : "61315",
        "shared_name" : "DISORDERS_OF_PURINE_AND_PYRIMIDINE_METABOLISM",
        "name" : "DISORDERS_OF_PURINE_AND_PYRIMIDINE_METABOLISM",
        "SUID" : 61315,
        "selected" : false
      },
      "position" : {
        "x" : 1431.0060816766786,
        "y" : 2788.2642861642043
      },
      "selected" : false
    }, {
      "data" : {
        "id" : "61314",
        "shared_name" : "XDH",
        "name" : "XDH",
        "SUID" : 61314,
        "selected" : false
      },
      "position" : {
        "x" : 1433.3276721002626,
        "y" : 2680.52493679897
      },
      "selected" : false
    }, {
      "data" : {
        "id" : "61312",
        "shared_name" : "MAJOR_AFFECTIVE_DISORDER-7",
        "name" : "MAJOR_AFFECTIVE_DISORDER-7",
        "SUID" : 61312,
        "selected" : false
      },
      "position" : {
        "x" : 1533.3276721002626,
        "y" : 2788.2642861642043
      },
      "selected" : false
    }, {
      "data" : {
        "id" : "61311",
        "shared_name" : "XBP1",
        "name" : "XBP1",
        "SUID" : 61311,
        "selected" : false
      },
      "position" : {
        "x" : 1535.6492625238466,
        "y" : 2680.52493679897
      },
      "selected" : false
    }, {
      "data" : {
        "id" : "61309",
        "shared_name" : "WWP2",
        "name" : "WWP2",
        "SUID" : 61309,
        "selected" : false
      },
      "position" : {
        "x" : -233.05106630305772,
        "y" : -1274.1472738943894
      },
      "selected" : false
    }, {
      "data" : {
        "id" : "61300",
        "shared_name" : "WWOX",
        "name" : "WWOX",
        "SUID" : 61300,
        "selected" : false
      },
      "position" : {
        "x" : 42.058545208172745,
        "y" : -251.24767672642065
      },
      "selected" : false
    }, {
      "data" : {
        "id" : "61298",
        "shared_name" : "WWC2",
        "name" : "WWC2",
        "SUID" : 61298,
        "selected" : false
      },
      "position" : {
        "x" : 202.11277494450087,
        "y" : 151.32068264857935
      },
      "selected" : false
    }, {
      "data" : {
        "id" : "61296",
        "shared_name" : "MEMORY",
        "name" : "MEMORY",
        "SUID" : 61296,
        "selected" : false
      },
      "position" : {
        "x" : 1635.6492625238466,
        "y" : 2788.2642861642043
      },
      "selected" : false
    }, {
      "data" : {
        "id" : "61295",
        "shared_name" : "WWC1",
        "name" : "WWC1",
        "SUID" : 61295,
        "selected" : false
      },
      "position" : {
        "x" : 1637.9708529474306,
        "y" : 2680.52493679897
      },
      "selected" : false
    }, {
      "data" : {
        "id" : "61292",
        "shared_name" : "WT2",
        "name" : "WT2",
        "SUID" : 61292,
        "selected" : false
      },
      "position" : {
        "x" : 386.0936404230165,
        "y" : -1295.4382284842332
      },
      "selected" : false
    }, {
      "data" : {
        "id" : "61289",
        "shared_name" : "MEACHAM_SYNDROME",
        "name" : "MEACHAM_SYNDROME",
        "SUID" : 61289,
        "selected" : false
      },
      "position" : {
        "x" : 727.9859744073915,
        "y" : -1678.0137900076707
      },
      "selected" : false
    }, {
      "data" : {
        "id" : "61286",
        "shared_name" : "DENYS-DRASH_SYNDROME",
        "name" : "DENYS-DRASH_SYNDROME",
        "SUID" : 61286,
        "selected" : false
      },
      "position" : {
        "x" : 692.119153118329,
        "y" : -1711.8821982107957
      },
      "selected" : false
    }, {
      "data" : {
        "id" : "61285",
        "shared_name" : "WT1",
        "name" : "WT1",
        "SUID" : 61285,
        "selected" : false
      },
      "position" : {
        "x" : 590.948254680829,
        "y" : -1469.726497527202
      },
      "selected" : false
    }, {
      "data" : {
        "id" : "61282",
        "shared_name" : "WRN",
        "name" : "WRN",
        "SUID" : 61282,
        "selected" : false
      },
      "position" : {
        "x" : -826.063708209796,
        "y" : -751.7604941092332
      },
      "selected" : false
    }, {
      "data" : {
        "id" : "61280",
        "shared_name" : "WNT8A",
        "name" : "WNT8A",
        "SUID" : 61280,
        "selected" : false
      },
      "position" : {
        "x" : -502.72539033870225,
        "y" : 570.1926919259231
      },
      "selected" : false
    }, {
      "data" : {
        "id" : "61278",
        "shared_name" : "ULNA_AND_FIBULA",
        "name" : "ULNA_AND_FIBULA",
        "SUID" : 61278,
        "selected" : false
      },
      "position" : {
        "x" : 1473.7330828668642,
        "y" : 2580.52493679897
      },
      "selected" : false
    }, {
      "data" : {
        "id" : "61276",
        "shared_name" : "FUHRMANN_SYNDROME",
        "name" : "FUHRMANN_SYNDROME",
        "SUID" : 61276,
        "selected" : false
      },
      "position" : {
        "x" : 1521.178593731122,
        "y" : 2369.4036904610793
      },
      "selected" : false
    }, {
      "data" : {
        "id" : "61275",
        "shared_name" : "WNT7A",
        "name" : "WNT7A",
        "SUID" : 61275,
        "selected" : false
      },
      "position" : {
        "x" : 1499.2858935358095,
        "y" : 2475.792820099751
      },
      "selected" : false
    }, {
      "data" : {
        "id" : "61272",
        "shared_name" : "SERKAL_SYNDROME",
        "name" : "SERKAL_SYNDROME",
        "SUID" : 61272,
        "selected" : false
      },
      "position" : {
        "x" : 246.43186674137587,
        "y" : -494.48717867954565
      },
      "selected" : false
    }, {
      "data" : {
        "id" : "61270",
        "shared_name" : "MULLERIAN_APLASIA_AND_HYPERANDROGENISM",
        "name" : "MULLERIAN_APLASIA_AND_HYPERANDROGENISM",
        "SUID" : 61270,
        "selected" : false
      },
      "position" : {
        "x" : 160.7891970636415,
        "y" : -369.75908267124487
      },
      "selected" : false
    }, {
      "data" : {
        "id" : "61265",
        "shared_name" : "WNT4",
        "name" : "WNT4",
        "SUID" : 61265,
        "selected" : false
      },
      "position" : {
        "x" : -136.87019624690538,
        "y" : -434.1575163565476
      },
      "selected" : false
    }, {
      "data" : {
        "id" : "61263",
        "shared_name" : "TETRA-AMELIA",
        "name" : "TETRA-AMELIA",
        "SUID" : 61263,
        "selected" : false
      },
      "position" : {
        "x" : -1148.8110836980773,
        "y" : 916.3625527657668
      },
      "selected" : false
    }, {
      "data" : {
        "id" : "61261",
        "shared_name" : "WNT3",
        "name" : "WNT3",
        "SUID" : 61261,
        "selected" : false
      },
      "position" : {
        "x" : -991.685290241046,
        "y" : 658.2662392892043
      },
      "selected" : false
    }, {
      "data" : {
        "id" : "61259",
        "shared_name" : "WNT2",
        "name" : "WNT2",
        "SUID" : 61259,
        "selected" : false
      },
      "position" : {
        "x" : -285.885729694171,
        "y" : 735.4710732735793
      },
      "selected" : false
    }, {
      "data" : {
        "id" : "61257",
        "shared_name" : "WNT16",
        "name" : "WNT16",
        "SUID" : 61257,
        "selected" : false
      },
      "position" : {
        "x" : 517.665539837079,
        "y" : -434.82368647678686
      },
      "selected" : false
    }, {
      "data" : {
        "id" : "61255",
        "shared_name" : "WNT11",
        "name" : "WNT11",
        "SUID" : 61255,
        "selected" : false
      },
      "position" : {
        "x" : -1031.894274616046,
        "y" : -188.88256442173315
      },
      "selected" : false
    }, {
      "data" : {
        "id" : "61253",
        "shared_name" : "SPLIT-HAND/FOOT_MALFORMATION_6",
        "name" : "SPLIT-HAND/FOOT_MALFORMATION_6",
        "SUID" : 61253,
        "selected" : false
      },
      "position" : {
        "x" : 1737.9708529474306,
        "y" : 2788.2642861642043
      },
      "selected" : false
    }, {
      "data" : {
        "id" : "61252",
        "shared_name" : "WNT10B",
        "name" : "WNT10B",
        "SUID" : 61252,
        "selected" : false
      },
      "position" : {
        "x" : 1740.2924433710145,
        "y" : 2680.52493679897
      },
      "selected" : false
    }, {
      "data" : {
        "id" : "61250",
        "shared_name" : "ODONTOONYCHODERMAL_DYSPLASIA",
        "name" : "ODONTOONYCHODERMAL_DYSPLASIA",
        "SUID" : 61250,
        "selected" : false
      },
      "position" : {
        "x" : 1300.2987795831727,
        "y" : -1027.3100546561082
      },
      "selected" : false
    }, {
      "data" : {
        "id" : "61246",
        "shared_name" : "WNT10A",
        "name" : "WNT10A",
        "SUID" : 61246,
        "selected" : false
      },
      "position" : {
        "x" : 1087.5362063409852,
        "y" : -786.3026694022019
      },
      "selected" : false
    }, {
      "data" : {
        "id" : "61244",
        "shared_name" : "WNK1",
        "name" : "WNK1",
        "SUID" : 61244,
        "selected" : false
      },
      "position" : {
        "x" : 1728.4019289972352,
        "y" : -605.7158011160691
      },
      "selected" : false
    }, {
      "data" : {
        "id" : "61241",
        "shared_name" : "WLS",
        "name" : "WLS",
        "SUID" : 61241,
        "selected" : false
      },
      "position" : {
        "x" : 298.96113309879775,
        "y" : -347.9585531912644
      },
      "selected" : false
    }, {
      "data" : {
        "id" : "61238",
        "shared_name" : "WISP3",
        "name" : "WISP3",
        "SUID" : 61238,
        "selected" : false
      },
      "position" : {
        "x" : 963.6706057550477,
        "y" : -1666.1920126639207
      },
      "selected" : false
    }, {
      "data" : {
        "id" : "61236",
        "shared_name" : "WHSC1L1",
        "name" : "WHSC1L1",
        "SUID" : 61236,
        "selected" : false
      },
      "position" : {
        "x" : 651.152112102704,
        "y" : -774.4579428397019
      },
      "selected" : false
    }, {
      "data" : {
        "id" : "61233",
        "shared_name" : "WFS1",
        "name" : "WFS1",
        "SUID" : 61233,
        "selected" : false
      },
      "position" : {
        "x" : 101.884778118329,
        "y" : -1607.5201376639207
      },
      "selected" : false
    }, {
      "data" : {
        "id" : "61228",
        "shared_name" : "WDR72",
        "name" : "WDR72",
        "SUID" : 61228,
        "selected" : false
      },
      "position" : {
        "x" : 410.187024212079,
        "y" : 263.0188638009231
      },
      "selected" : false
    }, {
      "data" : {
        "id" : "61226",
        "shared_name" : "WDR7",
        "name" : "WDR7",
        "SUID" : 61226,
        "selected" : false
      },
      "position" : {
        "x" : 410.8787966730165,
        "y" : -889.3997153006394
      },
      "selected" : false
    }, {
      "data" : {
        "id" : "61223",
        "shared_name" : "WDR66",
        "name" : "WDR66",
        "SUID" : 61223,
        "selected" : false
      },
      "position" : {
        "x" : -672.335925006671,
        "y" : -1052.8361777029832
      },
      "selected" : false
    }, {
      "data" : {
        "id" : "61221",
        "shared_name" : "WDR64",
        "name" : "WDR64",
        "SUID" : 61221,
        "selected" : false
      },
      "position" : {
        "x" : 334.95161161442275,
        "y" : 100.2039223946731
      },
      "selected" : false
    }, {
      "data" : {
        "id" : "61219",
        "shared_name" : "WDR60",
        "name" : "WDR60",
        "SUID" : 61219,
        "selected" : false
      },
      "position" : {
        "x" : 561.2154055597352,
        "y" : -66.51998507603003
      },
      "selected" : false
    }, {
      "data" : {
        "id" : "61217",
        "shared_name" : "WDR37",
        "name" : "WDR37",
        "SUID" : 61217,
        "selected" : false
      },
      "position" : {
        "x" : -71.63904085139757,
        "y" : 458.7571450509231
      },
      "selected" : false
    }, {
      "data" : {
        "id" : "61214",
        "shared_name" : "WDR36",
        "name" : "WDR36",
        "SUID" : 61214,
        "selected" : false
      },
      "position" : {
        "x" : -1246.7263669012023,
        "y" : -692.3299521170457
      },
      "selected" : false
    }, {
      "data" : {
        "id" : "61212",
        "shared_name" : "WDR27",
        "name" : "WDR27",
        "SUID" : 61212,
        "selected" : false
      },
      "position" : {
        "x" : 221.761487102704,
        "y" : -965.7722128592332
      },
      "selected" : false
    }, {
      "data" : {
        "id" : "61209",
        "shared_name" : "WDR12",
        "name" : "WDR12",
        "SUID" : 61209,
        "selected" : false
      },
      "position" : {
        "x" : -719.5849789617491,
        "y" : -509.63666140659643
      },
      "selected" : false
    }, {
      "data" : {
        "id" : "61207",
        "shared_name" : "WDR1",
        "name" : "WDR1",
        "SUID" : 61207,
        "selected" : false
      },
      "position" : {
        "x" : -553.3216427801085,
        "y" : -54.354701872905025
      },
      "selected" : false
    }, {
      "data" : {
        "id" : "61205",
        "shared_name" : "WDPCP",
        "name" : "WDPCP",
        "SUID" : 61205,
        "selected" : false
      },
      "position" : {
        "x" : 145.42414579411025,
        "y" : -1557.9894980154832
      },
      "selected" : false
    }, {
      "data" : {
        "id" : "61203",
        "shared_name" : "WDFY4",
        "name" : "WDFY4",
        "SUID" : 61203,
        "selected" : false
      },
      "position" : {
        "x" : -843.1949337957335,
        "y" : -1146.3293417654832
      },
      "selected" : false
    }, {
      "data" : {
        "id" : "61201",
        "shared_name" : "WBSCR17",
        "name" : "WBSCR17",
        "SUID" : 61201,
        "selected" : false
      },
      "position" : {
        "x" : -373.53854646663194,
        "y" : 903.6134072579543
      },
      "selected" : false
    }, {
      "data" : {
        "id" : "61199",
        "shared_name" : "VWF",
        "name" : "VWF",
        "SUID" : 61199,
        "selected" : false
      },
      "position" : {
        "x" : -740.6558102605773,
        "y" : -1351.077083464702
      },
      "selected" : false
    }, {
      "data" : {
        "id" : "61197",
        "shared_name" : "VWC2L",
        "name" : "VWC2L",
        "SUID" : 61197,
        "selected" : false
      },
      "position" : {
        "x" : -962.4155758855773,
        "y" : -339.8510092459519
      },
      "selected" : false
    }, {
      "data" : {
        "id" : "61194",
        "shared_name" : "VTI1A",
        "name" : "VTI1A",
        "SUID" : 61194,
        "selected" : false
      },
      "position" : {
        "x" : 327.46540555973525,
        "y" : -427.0611437521775
      },
      "selected" : false
    }, {
      "data" : {
        "id" : "61192",
        "shared_name" : "VTCN1",
        "name" : "VTCN1",
        "SUID" : 61192,
        "selected" : false
      },
      "position" : {
        "x" : -894.335680866046,
        "y" : -1389.9401816092332
      },
      "selected" : false
    }, {
      "data" : {
        "id" : "61190",
        "shared_name" : "VSX2",
        "name" : "VSX2",
        "SUID" : 61190,
        "selected" : false
      },
      "position" : {
        "x" : 1828.8574954034852,
        "y" : -347.58737551792456
      },
      "selected" : false
    }, {
      "data" : {
        "id" : "61186",
        "shared_name" : "VSX1",
        "name" : "VSX1",
        "SUID" : 61186,
        "selected" : false
      },
      "position" : {
        "x" : 776.1728030206727,
        "y" : -1711.2232626639207
      },
      "selected" : false
    }, {
      "data" : {
        "id" : "61184",
        "shared_name" : "VSNL1",
        "name" : "VSNL1",
        "SUID" : 61184,
        "selected" : false
      },
      "position" : {
        "x" : -956.571520709796,
        "y" : 7.9556313790481
      },
      "selected" : false
    }, {
      "data" : {
        "id" : "61182",
        "shared_name" : "VRK1",
        "name" : "VRK1",
        "SUID" : 61182,
        "selected" : false
      },
      "position" : {
        "x" : 149.98496732731337,
        "y" : 398.7811929024856
      },
      "selected" : false
    }, {
      "data" : {
        "id" : "61180",
        "shared_name" : "VPS41",
        "name" : "VPS41",
        "SUID" : 61180,
        "selected" : false
      },
      "position" : {
        "x" : 256.04050931950087,
        "y" : 951.0983926095168
      },
      "selected" : false
    }, {
      "data" : {
        "id" : "61178",
        "shared_name" : "VPS37A",
        "name" : "VPS37A",
        "SUID" : 61178,
        "selected" : false
      },
      "position" : {
        "x" : -801.687243366046,
        "y" : 145.28308499232935
      },
      "selected" : false
    }, {
      "data" : {
        "id" : "61176",
        "shared_name" : "VPS33B",
        "name" : "VPS33B",
        "SUID" : 61176,
        "selected" : false
      },
      "position" : {
        "x" : 923.0530520441102,
        "y" : -2270.7423056326707
      },
      "selected" : false
    }, {
      "data" : {
        "id" : "61174",
        "shared_name" : "VPS26A",
        "name" : "VPS26A",
        "SUID" : 61174,
        "selected" : false
      },
      "position" : {
        "x" : -667.0291928289366,
        "y" : -696.2452505789597
      },
      "selected" : false
    }, {
      "data" : {
        "id" : "61172",
        "shared_name" : "VPS13C",
        "name" : "VPS13C",
        "SUID" : 61172,
        "selected" : false
      },
      "position" : {
        "x" : 246.61396513004775,
        "y" : -77.73763644321753
      },
      "selected" : false
    }, {
      "data" : {
        "id" : "61170",
        "shared_name" : "COHEN_SYNDROME",
        "name" : "COHEN_SYNDROME",
        "SUID" : 61170,
        "selected" : false
      },
      "position" : {
        "x" : 1840.2924433710145,
        "y" : 2788.2642861642043
      },
      "selected" : false
    }, {
      "data" : {
        "id" : "61169",
        "shared_name" : "VPS13B",
        "name" : "VPS13B",
        "SUID" : 61169,
        "selected" : false
      },
      "position" : {
        "x" : 1842.6140337945985,
        "y" : 2680.52493679897
      },
      "selected" : false
    }, {
      "data" : {
        "id" : "61167",
        "shared_name" : "CHOREOACANTHOCYTOSIS",
        "name" : "CHOREOACANTHOCYTOSIS",
        "SUID" : 61167,
        "selected" : false
      },
      "position" : {
        "x" : 1942.6140337945985,
        "y" : 2788.2642861642043
      },
      "selected" : false
    }, {
      "data" : {
        "id" : "61166",
        "shared_name" : "VPS13A",
        "name" : "VPS13A",
        "SUID" : 61166,
        "selected" : false
      },
      "position" : {
        "x" : 1944.9356242181825,
        "y" : 2680.52493679897
      },
      "selected" : false
    }, {
      "data" : {
        "id" : "61164",
        "shared_name" : "VNN1",
        "name" : "VNN1",
        "SUID" : 61164,
        "selected" : false
      },
      "position" : {
        "x" : -839.9488400457335,
        "y" : -1008.0873373709519
      },
      "selected" : false
    }, {
      "data" : {
        "id" : "61162",
        "shared_name" : "CEREBELLAR_HYPOPLASIA_AND_MENTAL_RETARDATION_WITH_OR_WITHOUT_QUADRUPEDAL_LOCOMOTION_1",
        "name" : "CEREBELLAR_HYPOPLASIA_AND_MENTAL_RETARDATION_WITH_OR_WITHOUT_QUADRUPEDAL_LOCOMOTION_1",
        "SUID" : 61162,
        "selected" : false
      },
      "position" : {
        "x" : 2044.9356242181825,
        "y" : 2788.2642861642043
      },
      "selected" : false
    }, {
      "data" : {
        "id" : "61161",
        "shared_name" : "VLDLR",
        "name" : "VLDLR",
        "SUID" : 61161,
        "selected" : false
      },
      "position" : {
        "x" : 2047.2572146417665,
        "y" : 2680.52493679897
      },
      "selected" : false
    }, {
      "data" : {
        "id" : "61158",
        "shared_name" : "VKORC1",
        "name" : "VKORC1",
        "SUID" : 61158,
        "selected" : false
      },
      "position" : {
        "x" : -1066.4192990301085,
        "y" : -128.18212496860815
      },
      "selected" : false
    }, {
      "data" : {
        "id" : "61156",
        "shared_name" : "VIPR2",
        "name" : "VIPR2",
        "SUID" : 61156,
        "selected" : false
      },
      "position" : {
        "x" : 632.3272830011415,
        "y" : 359.4982339181106
      },
      "selected" : false
    }, {
      "data" : {
        "id" : "61154",
        "shared_name" : "VIPAS39",
        "name" : "VIPAS39",
        "SUID" : 61154,
        "selected" : false
      },
      "position" : {
        "x" : 984.6175051691102,
        "y" : -2250.975826140483
      },
      "selected" : false
    }, {
      "data" : {
        "id" : "61150",
        "shared_name" : "HEMANGIOBLASTOMA",
        "name" : "HEMANGIOBLASTOMA",
        "SUID" : 61150,
        "selected" : false
      },
      "position" : {
        "x" : 520.9285403253602,
        "y" : -632.6687735281785
      },
      "selected" : false
    }, {
      "data" : {
        "id" : "61148",
        "shared_name" : "VHL",
        "name" : "VHL",
        "SUID" : 61148,
        "selected" : false
      },
      "position" : {
        "x" : 430.17292509098525,
        "y" : -603.55172335728
      },
      "selected" : false
    }, {
      "data" : {
        "id" : "61146",
        "shared_name" : "VGLL4",
        "name" : "VGLL4",
        "SUID" : 61146,
        "selected" : false
      },
      "position" : {
        "x" : 209.5975466730165,
        "y" : 662.9373818673293
      },
      "selected" : false
    }, {
      "data" : {
        "id" : "61144",
        "shared_name" : "VEZT",
        "name" : "VEZT",
        "SUID" : 61144,
        "selected" : false
      },
      "position" : {
        "x" : -630.0581234929991,
        "y" : -765.80807101353
      },
      "selected" : false
    }, {
      "data" : {
        "id" : "61139",
        "shared_name" : "MICROVASCULAR_COMPLICATIONS_OF_DIABETES_1",
        "name" : "MICROVASCULAR_COMPLICATIONS_OF_DIABETES_1",
        "SUID" : 61139,
        "selected" : false
      },
      "position" : {
        "x" : -483.613757037921,
        "y" : -554.8082312308152
      },
      "selected" : false
    }, {
      "data" : {
        "id" : "61137",
        "shared_name" : "VEGFA",
        "name" : "VEGFA",
        "SUID" : 61137,
        "selected" : false
      },
      "position" : {
        "x" : -269.1368702886534,
        "y" : -526.8649176321824
      },
      "selected" : false
    }, {
      "data" : {
        "id" : "61135",
        "shared_name" : "VDR",
        "name" : "VDR",
        "SUID" : 61135,
        "selected" : false
      },
      "position" : {
        "x" : 2216.9641848566102,
        "y" : -600.2018393240769
      },
      "selected" : false
    }, {
      "data" : {
        "id" : "61133",
        "shared_name" : "INCLUSION_BODY_MYOPATHY_WITH_EARLY-ONSET_PAGET_DISEASE_AND_FRONTOTEMPORAL_DEMENTIA",
        "name" : "INCLUSION_BODY_MYOPATHY_WITH_EARLY-ONSET_PAGET_DISEASE_AND_FRONTOTEMPORAL_DEMENTIA",
        "SUID" : 61133,
        "selected" : false
      },
      "position" : {
        "x" : 2147.2572146417665,
        "y" : 2788.2642861642043
      },
      "selected" : false
    }, {
      "data" : {
        "id" : "61132",
        "shared_name" : "VCP",
        "name" : "VCP",
        "SUID" : 61132,
        "selected" : false
      },
      "position" : {
        "x" : 2149.5788050653505,
        "y" : 2680.52493679897
      },
      "selected" : false
    }, {
      "data" : {
        "id" : "61130",
        "shared_name" : "VCL",
        "name" : "VCL",
        "SUID" : 61130,
        "selected" : false
      },
      "position" : {
        "x" : -1753.3040036199523,
        "y" : -593.3060110770066
      },
      "selected" : false
    }, {
      "data" : {
        "id" : "61128",
        "shared_name" : "WAGNER_SYNDROME_1",
        "name" : "WAGNER_SYNDROME_1",
        "SUID" : 61128,
        "selected" : false
      },
      "position" : {
        "x" : 2249.5788050653505,
        "y" : 2788.2642861642043
      },
      "selected" : false
    }, {
      "data" : {
        "id" : "61127",
        "shared_name" : "VCAN",
        "name" : "VCAN",
        "SUID" : 61127,
        "selected" : false
      },
      "position" : {
        "x" : 2251.9003954889345,
        "y" : 2680.52493679897
      },
      "selected" : false
    }, {
      "data" : {
        "id" : "61125",
        "shared_name" : "VAV3",
        "name" : "VAV3",
        "SUID" : 61125,
        "selected" : false
      },
      "position" : {
        "x" : -24.97139253596788,
        "y" : -898.6693075857957
      },
      "selected" : false
    }, {
      "data" : {
        "id" : "61122",
        "shared_name" : "VAV2",
        "name" : "VAV2",
        "SUID" : 61122,
        "selected" : false
      },
      "position" : {
        "x" : 27.997876262860245,
        "y" : -444.811160441478
      },
      "selected" : false
    }, {
      "data" : {
        "id" : "61119",
        "shared_name" : "VAT1L",
        "name" : "VAT1L",
        "SUID" : 61119,
        "selected" : false
      },
      "position" : {
        "x" : -410.249255084796,
        "y" : 268.4229165352981
      },
      "selected" : false
    }, {
      "data" : {
        "id" : "61117",
        "shared_name" : "VASH2",
        "name" : "VASH2",
        "SUID" : 61117,
        "selected" : false
      },
      "position" : {
        "x" : 138.25605497379775,
        "y" : 439.99719632045435
      },
      "selected" : false
    }, {
      "data" : {
        "id" : "61115",
        "shared_name" : "VAPB",
        "name" : "VAPB",
        "SUID" : 61115,
        "selected" : false
      },
      "position" : {
        "x" : 513.893811321454,
        "y" : 736.4870644845168
      },
      "selected" : false
    }, {
      "data" : {
        "id" : "61112",
        "shared_name" : "VANGL1",
        "name" : "VANGL1",
        "SUID" : 61112,
        "selected" : false
      },
      "position" : {
        "x" : 1168.0603762628602,
        "y" : -893.3306235037644
      },
      "selected" : false
    }, {
      "data" : {
        "id" : "61110",
        "shared_name" : "UTP20",
        "name" : "UTP20",
        "SUID" : 61110,
        "selected" : false
      },
      "position" : {
        "x" : -834.5369137762023,
        "y" : -493.8330229483445
      },
      "selected" : false
    }, {
      "data" : {
        "id" : "61108",
        "shared_name" : "UST",
        "name" : "UST",
        "SUID" : 61108,
        "selected" : false
      },
      "position" : {
        "x" : 79.92475614567275,
        "y" : 641.4831582345168
      },
      "selected" : false
    }, {
      "data" : {
        "id" : "61105",
        "shared_name" : "USP40",
        "name" : "USP40",
        "SUID" : 61105,
        "selected" : false
      },
      "position" : {
        "x" : -170.3690403936339,
        "y" : 45.4226723946731
      },
      "selected" : false
    }, {
      "data" : {
        "id" : "61103",
        "shared_name" : "USH2A",
        "name" : "USH2A",
        "SUID" : 61103,
        "selected" : false
      },
      "position" : {
        "x" : -1208.2485836980773,
        "y" : -1833.2553671561082
      },
      "selected" : false
    }, {
      "data" : {
        "id" : "61101",
        "shared_name" : "USH1G",
        "name" : "USH1G",
        "SUID" : 61101,
        "selected" : false
      },
      "position" : {
        "x" : -1217.240221881671,
        "y" : -1781.7353476248582
      },
      "selected" : false
    }, {
      "data" : {
        "id" : "61099",
        "shared_name" : "USH1C",
        "name" : "USH1C",
        "SUID" : 61099,
        "selected" : false
      },
      "position" : {
        "x" : -1288.9445065496398,
        "y" : -1725.7070273123582
      },
      "selected" : false
    }, {
      "data" : {
        "id" : "61097",
        "shared_name" : "USF1",
        "name" : "USF1",
        "SUID" : 61097,
        "selected" : false
      },
      "position" : {
        "x" : -1123.055651569171,
        "y" : -196.37438571079565
      },
      "selected" : false
    }, {
      "data" : {
        "id" : "61095",
        "shared_name" : "USB1",
        "name" : "USB1",
        "SUID" : 61095,
        "selected" : false
      },
      "position" : {
        "x" : 390.34113798161025,
        "y" : 221.39770901576685
      },
      "selected" : false
    }, {
      "data" : {
        "id" : "61093",
        "shared_name" : "UROS",
        "name" : "UROS",
        "SUID" : 61093,
        "selected" : false
      },
      "position" : {
        "x" : 517.8495608331727,
        "y" : -46.798549529155025
      },
      "selected" : false
    }, {
      "data" : {
        "id" : "61090",
        "shared_name" : "UROD",
        "name" : "UROD",
        "SUID" : 61090,
        "selected" : false
      },
      "position" : {
        "x" : 453.84174833317275,
        "y" : 175.4996987618606
      },
      "selected" : false
    }, {
      "data" : {
        "id" : "61088",
        "shared_name" : "UROCANASE_DEFICIENCY",
        "name" : "UROCANASE_DEFICIENCY",
        "SUID" : 61088,
        "selected" : false
      },
      "position" : {
        "x" : 2351.9003954889345,
        "y" : 2788.2642861642043
      },
      "selected" : false
    }, {
      "data" : {
        "id" : "61087",
        "shared_name" : "UROC1",
        "name" : "UROC1",
        "SUID" : 61087,
        "selected" : false
      },
      "position" : {
        "x" : 2354.2219859125184,
        "y" : 2680.52493679897
      },
      "selected" : false
    }, {
      "data" : {
        "id" : "61084",
        "shared_name" : "UQCC1",
        "name" : "UQCC1",
        "SUID" : 61084,
        "selected" : false
      },
      "position" : {
        "x" : 396.4061404230165,
        "y" : -537.7844732962449
      },
      "selected" : false
    }, {
      "data" : {
        "id" : "61082",
        "shared_name" : "UPP2",
        "name" : "UPP2",
        "SUID" : 61082,
        "selected" : false
      },
      "position" : {
        "x" : 1621.178593731122,
        "y" : 2369.4036904610793
      },
      "selected" : false
    }, {
      "data" : {
        "id" : "61080",
        "shared_name" : "RENAL_ADYSPLASIA",
        "name" : "RENAL_ADYSPLASIA",
        "SUID" : 61080,
        "selected" : false
      },
      "position" : {
        "x" : 2454.2219859125184,
        "y" : 2788.2642861642043
      },
      "selected" : false
    }, {
      "data" : {
        "id" : "61079",
        "shared_name" : "UPK3A",
        "name" : "UPK3A",
        "SUID" : 61079,
        "selected" : false
      },
      "position" : {
        "x" : 2456.5435763361024,
        "y" : 2680.52493679897
      },
      "selected" : false
    }, {
      "data" : {
        "id" : "61077",
        "shared_name" : "BETA-UREIDOPROPIONASE_DEFICIENCY",
        "name" : "BETA-UREIDOPROPIONASE_DEFICIENCY",
        "SUID" : 61077,
        "selected" : false
      },
      "position" : {
        "x" : 2556.5435763361024,
        "y" : 2788.2642861642043
      },
      "selected" : false
    }, {
      "data" : {
        "id" : "61076",
        "shared_name" : "UPB1",
        "name" : "UPB1",
        "SUID" : 61076,
        "selected" : false
      },
      "position" : {
        "x" : 2558.8651667596864,
        "y" : 2680.52493679897
      },
      "selected" : false
    }, {
      "data" : {
        "id" : "61073",
        "shared_name" : "UNGP2",
        "name" : "UNGP2",
        "SUID" : 61073,
        "selected" : false
      },
      "position" : {
        "x" : -237.323811435504,
        "y" : 481.47595608607935
      },
      "selected" : false
    }, {
      "data" : {
        "id" : "61071",
        "shared_name" : "HERPESVIRAL_[HERPES_SIMPLEX]_INFECTIONS",
        "name" : "HERPESVIRAL_[HERPES_SIMPLEX]_INFECTIONS",
        "SUID" : 61071,
        "selected" : false
      },
      "position" : {
        "x" : 2658.8651667596864,
        "y" : 2788.2642861642043
      },
      "selected" : false
    }, {
      "data" : {
        "id" : "61070",
        "shared_name" : "UNC93B1",
        "name" : "UNC93B1",
        "SUID" : 61070,
        "selected" : false
      },
      "position" : {
        "x" : 2661.1867571832704,
        "y" : 2680.52493679897
      },
      "selected" : false
    }, {
      "data" : {
        "id" : "61068",
        "shared_name" : "P-TAU181P",
        "name" : "P-TAU181P",
        "SUID" : 61068,
        "selected" : false
      },
      "position" : {
        "x" : 1710.3361254694032,
        "y" : 2431.436618927876
      },
      "selected" : false
    }, {
      "data" : {
        "id" : "61067",
        "shared_name" : "UNC5C",
        "name" : "UNC5C",
        "SUID" : 61067,
        "selected" : false
      },
      "position" : {
        "x" : 1793.2882739069032,
        "y" : 2500.2619363106887
      },
      "selected" : false
    }, {
      "data" : {
        "id" : "61064",
        "shared_name" : "UNC5B",
        "name" : "UNC5B",
        "SUID" : 61064,
        "selected" : false
      },
      "position" : {
        "x" : -155.46288194636827,
        "y" : -98.09029757603003
      },
      "selected" : false
    }, {
      "data" : {
        "id" : "61062",
        "shared_name" : "UNC13C",
        "name" : "UNC13C",
        "SUID" : 61062,
        "selected" : false
      },
      "position" : {
        "x" : 296.14048490543837,
        "y" : 879.4598428048293
      },
      "selected" : false
    }, {
      "data" : {
        "id" : "61060",
        "shared_name" : "UNC13B",
        "name" : "UNC13B",
        "SUID" : 61060,
        "selected" : false
      },
      "position" : {
        "x" : -870.1222409246398,
        "y" : 403.06726467982935
      },
      "selected" : false
    }, {
      "data" : {
        "id" : "61058",
        "shared_name" : "UNC13A",
        "name" : "UNC13A",
        "SUID" : 61058,
        "selected" : false
      },
      "position" : {
        "x" : 444.0555544855165,
        "y" : 766.4845010079543
      },
      "selected" : false
    }, {
      "data" : {
        "id" : "61056",
        "shared_name" : "UNC119",
        "name" : "UNC119",
        "SUID" : 61056,
        "selected" : false
      },
      "position" : {
        "x" : 103.07597074528212,
        "y" : -2401.858150359233
      },
      "selected" : false
    }, {
      "data" : {
        "id" : "61050",
        "shared_name" : "UMOD",
        "name" : "UMOD",
        "SUID" : 61050,
        "selected" : false
      },
      "position" : {
        "x" : 210.11542997379775,
        "y" : -120.72912203892065
      },
      "selected" : false
    }, {
      "data" : {
        "id" : "61047",
        "shared_name" : "ULK4",
        "name" : "ULK4",
        "SUID" : 61047,
        "selected" : false
      },
      "position" : {
        "x" : -236.35103502254015,
        "y" : -13.23327242954565
      },
      "selected" : false
    }, {
      "data" : {
        "id" : "61043",
        "shared_name" : "UIMC1",
        "name" : "UIMC1",
        "SUID" : 61043,
        "selected" : false
      },
      "position" : {
        "x" : -646.1451596258116,
        "y" : -46.125270720561275
      },
      "selected" : false
    }, {
      "data" : {
        "id" : "61041",
        "shared_name" : "UHRF1BP1",
        "name" : "UHRF1BP1",
        "SUID" : 61041,
        "selected" : false
      },
      "position" : {
        "x" : -671.1030453679991,
        "y" : -1379.366390105327
      },
      "selected" : false
    }, {
      "data" : {
        "id" : "61038",
        "shared_name" : "UGT1A9",
        "name" : "UGT1A9",
        "SUID" : 61038,
        "selected" : false
      },
      "position" : {
        "x" : -299.03896608333116,
        "y" : 618.0903359688918
      },
      "selected" : false
    }, {
      "data" : {
        "id" : "61036",
        "shared_name" : "UGT1A8",
        "name" : "UGT1A8",
        "SUID" : 61036,
        "selected" : false
      },
      "position" : {
        "x" : -25.83497896174913,
        "y" : 1034.0902138985793
      },
      "selected" : false
    }, {
      "data" : {
        "id" : "61034",
        "shared_name" : "UGT1A7",
        "name" : "UGT1A7",
        "SUID" : 61034,
        "selected" : false
      },
      "position" : {
        "x" : -68.03717317561632,
        "y" : 991.5308877267043
      },
      "selected" : false
    }, {
      "data" : {
        "id" : "61032",
        "shared_name" : "UGT1A6",
        "name" : "UGT1A6",
        "SUID" : 61032,
        "selected" : false
      },
      "position" : {
        "x" : -202.14966478328233,
        "y" : 1023.7919961251418
      },
      "selected" : false
    }, {
      "data" : {
        "id" : "61030",
        "shared_name" : "UGT1A5",
        "name" : "UGT1A5",
        "SUID" : 61030,
        "selected" : false
      },
      "position" : {
        "x" : -236.70175447444444,
        "y" : 1001.5698281563918
      },
      "selected" : false
    }, {
      "data" : {
        "id" : "61028",
        "shared_name" : "UGT1A4",
        "name" : "UGT1A4",
        "SUID" : 61028,
        "selected" : false
      },
      "position" : {
        "x" : -115.74582948665147,
        "y" : 1112.5603066720168
      },
      "selected" : false
    }, {
      "data" : {
        "id" : "61026",
        "shared_name" : "UGT1A3",
        "name" : "UGT1A3",
        "SUID" : 61026,
        "selected" : false
      },
      "position" : {
        "x" : -275.7483242986632,
        "y" : 1067.0163613595168
      },
      "selected" : false
    }, {
      "data" : {
        "id" : "61024",
        "shared_name" : "UGT1A10",
        "name" : "UGT1A10",
        "SUID" : 61024,
        "selected" : false
      },
      "position" : {
        "x" : -63.48669710139757,
        "y" : 1033.3483926095168
      },
      "selected" : false
    }, {
      "data" : {
        "id" : "61022",
        "shared_name" : "NEONATAL_JAUNDICE_FROM_OTHER_AND_UNSPECIFIED_CAUSES",
        "name" : "NEONATAL_JAUNDICE_FROM_OTHER_AND_UNSPECIFIED_CAUSES",
        "SUID" : 61022,
        "selected" : false
      },
      "position" : {
        "x" : 361.982434368329,
        "y" : 679.6612588204543
      },
      "selected" : false
    }, {
      "data" : {
        "id" : "61018",
        "shared_name" : "UGT1A1",
        "name" : "UGT1A1",
        "SUID" : 61018,
        "selected" : false
      },
      "position" : {
        "x" : 288.95042142887587,
        "y" : 421.1061440743606
      },
      "selected" : false
    }, {
      "data" : {
        "id" : "61016",
        "shared_name" : "UFSP1",
        "name" : "UFSP1",
        "SUID" : 61016,
        "selected" : false
      },
      "position" : {
        "x" : -987.9327877996398,
        "y" : -486.5111006460984
      },
      "selected" : false
    }, {
      "data" : {
        "id" : "61014",
        "shared_name" : "UCP3",
        "name" : "UCP3",
        "SUID" : 61014,
        "selected" : false
      },
      "position" : {
        "x" : 1109.1328860284852,
        "y" : -1013.9014242850144
      },
      "selected" : false
    }, {
      "data" : {
        "id" : "61012",
        "shared_name" : "UCP2",
        "name" : "UCP2",
        "SUID" : 61012,
        "selected" : false
      },
      "position" : {
        "x" : 1035.1647463800477,
        "y" : -1004.6154135428269
      },
      "selected" : false
    }, {
      "data" : {
        "id" : "61010",
        "shared_name" : "UCP1",
        "name" : "UCP1",
        "SUID" : 61010,
        "selected" : false
      },
      "position" : {
        "x" : 1137.7757082941102,
        "y" : -1020.1309775076707
      },
      "selected" : false
    }, {
      "data" : {
        "id" : "61008",
        "shared_name" : "UCHL1",
        "name" : "UCHL1",
        "SUID" : 61008,
        "selected" : false
      },
      "position" : {
        "x" : -861.6475094793273,
        "y" : 573.2388955392043
      },
      "selected" : false
    }, {
      "data" : {
        "id" : "61006",
        "shared_name" : "UBR1",
        "name" : "UBR1",
        "SUID" : 61006,
        "selected" : false
      },
      "position" : {
        "x" : 1893.2882739069032,
        "y" : 2369.4036904610793
      },
      "selected" : false
    }, {
      "data" : {
        "id" : "61004",
        "shared_name" : "UBE3A",
        "name" : "UBE3A",
        "SUID" : 61004,
        "selected" : false
      },
      "position" : {
        "x" : -1593.6418942449523,
        "y" : 585.9528847970168
      },
      "selected" : false
    }, {
      "data" : {
        "id" : "61002",
        "shared_name" : "UBE2Z",
        "name" : "UBE2Z",
        "SUID" : 61002,
        "selected" : false
      },
      "position" : {
        "x" : -913.060290241046,
        "y" : -693.7226370535691
      },
      "selected" : false
    }, {
      "data" : {
        "id" : "61000",
        "shared_name" : "UBE2Q2",
        "name" : "UBE2Q2",
        "SUID" : 61000,
        "selected" : false
      },
      "position" : {
        "x" : 153.98164091129775,
        "y" : 547.5598183907668
      },
      "selected" : false
    }, {
      "data" : {
        "id" : "60994",
        "shared_name" : "UBE2L3",
        "name" : "UBE2L3",
        "SUID" : 60994,
        "selected" : false
      },
      "position" : {
        "x" : -492.07097139338975,
        "y" : -774.7283590994675
      },
      "selected" : false
    }, {
      "data" : {
        "id" : "60989",
        "shared_name" : "UBASH3A",
        "name" : "UBASH3A",
        "SUID" : 60989,
        "selected" : false
      },
      "position" : {
        "x" : -259.77549638728624,
        "y" : -904.4364279471238
      },
      "selected" : false
    }, {
      "data" : {
        "id" : "60987",
        "shared_name" : "UBA52P6",
        "name" : "UBA52P6",
        "SUID" : 60987,
        "selected" : false
      },
      "position" : {
        "x" : -278.35309877376085,
        "y" : -871.1300619803269
      },
      "selected" : false
    }, {
      "data" : {
        "id" : "60985",
        "shared_name" : "UBA52P1",
        "name" : "UBA52P1",
        "SUID" : 60985,
        "selected" : false
      },
      "position" : {
        "x" : -594.8389462469054,
        "y" : -553.2153433523972
      },
      "selected" : false
    }, {
      "data" : {
        "id" : "60983",
        "shared_name" : "TYW1B",
        "name" : "TYW1B",
        "SUID" : 60983,
        "selected" : false
      },
      "position" : {
        "x" : -769.2599362371398,
        "y" : -715.3437765799363
      },
      "selected" : false
    }, {
      "data" : {
        "id" : "60981",
        "shared_name" : "TYROBP",
        "name" : "TYROBP",
        "SUID" : 60981,
        "selected" : false
      },
      "position" : {
        "x" : 616.1189700128602,
        "y" : -1909.1013144217332
      },
      "selected" : false
    }, {
      "data" : {
        "id" : "60971",
        "shared_name" : "TYR",
        "name" : "TYR",
        "SUID" : 60971,
        "selected" : false
      },
      "position" : {
        "x" : 55.64231596012587,
        "y" : -176.52651583774878
      },
      "selected" : false
    }, {
      "data" : {
        "id" : "60969",
        "shared_name" : "TYROSINE_KINASE_2_DEFICIENCY",
        "name" : "TYROSINE_KINASE_2_DEFICIENCY",
        "SUID" : 60969,
        "selected" : false
      },
      "position" : {
        "x" : 146.64643583317275,
        "y" : -909.4913595877488
      },
      "selected" : false
    }, {
      "data" : {
        "id" : "60964",
        "shared_name" : "TYK2",
        "name" : "TYK2",
        "SUID" : 60964,
        "selected" : false
      },
      "position" : {
        "x" : 95.61436185856337,
        "y" : -995.0557821951707
      },
      "selected" : false
    }, {
      "data" : {
        "id" : "60962",
        "shared_name" : "TXNRD2",
        "name" : "TXNRD2",
        "SUID" : 60962,
        "selected" : false
      },
      "position" : {
        "x" : -1067.129382037921,
        "y" : -337.89007937534643
      },
      "selected" : false
    }, {
      "data" : {
        "id" : "60960",
        "shared_name" : "TWIST1",
        "name" : "TWIST1",
        "SUID" : 60960,
        "selected" : false
      },
      "position" : {
        "x" : 141.47160062809462,
        "y" : -234.89144503696753
      },
      "selected" : false
    }, {
      "data" : {
        "id" : "60958",
        "shared_name" : "TVP23CP2",
        "name" : "TVP23CP2",
        "SUID" : 60958,
        "selected" : false
      },
      "position" : {
        "x" : 1033.1378909112977,
        "y" : 108.8266030587356
      },
      "selected" : false
    }, {
      "data" : {
        "id" : "60955",
        "shared_name" : "TUSC3",
        "name" : "TUSC3",
        "SUID" : 60955,
        "selected" : false
      },
      "position" : {
        "x" : -827.349352741046,
        "y" : 381.18921292201685
      },
      "selected" : false
    }, {
      "data" : {
        "id" : "60953",
        "shared_name" : "TULP4",
        "name" : "TULP4",
        "SUID" : 60953,
        "selected" : false
      },
      "position" : {
        "x" : 455.500256633954,
        "y" : 41.51514065639185
      },
      "selected" : false
    }, {
      "data" : {
        "id" : "60951",
        "shared_name" : "COMBINED_OXIDATIVE_PHOSPHORYLATION_DEFICIENCY_4",
        "name" : "COMBINED_OXIDATIVE_PHOSPHORYLATION_DEFICIENCY_4",
        "SUID" : 60951,
        "selected" : false
      },
      "position" : {
        "x" : 2761.1867571832704,
        "y" : 2788.2642861642043
      },
      "selected" : false
    }, {
      "data" : {
        "id" : "60950",
        "shared_name" : "TUFM",
        "name" : "TUFM",
        "SUID" : 60950,
        "selected" : false
      },
      "position" : {
        "x" : 2763.5083476068544,
        "y" : 2680.52493679897
      },
      "selected" : false
    }, {
      "data" : {
        "id" : "60948",
        "shared_name" : "TUBD1",
        "name" : "TUBD1",
        "SUID" : 60948,
        "selected" : false
      },
      "position" : {
        "x" : 192.91758451481337,
        "y" : -1316.7891806326707
      },
      "selected" : false
    }, {
      "data" : {
        "id" : "60946",
        "shared_name" : "TUBB3",
        "name" : "TUBB3",
        "SUID" : 60946,
        "selected" : false
      },
      "position" : {
        "x" : -2345.635760211749,
        "y" : 2564.9463006295364
      },
      "selected" : false
    }, {
      "data" : {
        "id" : "60944",
        "shared_name" : "TUBB1",
        "name" : "TUBB1",
        "SUID" : 60944,
        "selected" : false
      },
      "position" : {
        "x" : -1964.5326413152648,
        "y" : -2035.9677694998582
      },
      "selected" : false
    }, {
      "data" : {
        "id" : "60942",
        "shared_name" : "POLYMICROGYRIA_WITH_OPTIC_NERVE_HYPOPLASIA",
        "name" : "POLYMICROGYRIA_WITH_OPTIC_NERVE_HYPOPLASIA",
        "SUID" : 60942,
        "selected" : false
      },
      "position" : {
        "x" : 2863.5083476068544,
        "y" : 2788.2642861642043
      },
      "selected" : false
    }, {
      "data" : {
        "id" : "60941",
        "shared_name" : "TUBA8",
        "name" : "TUBA8",
        "SUID" : 60941,
        "selected" : false
      },
      "position" : {
        "x" : 2865.8299380304384,
        "y" : 2680.52493679897
      },
      "selected" : false
    }, {
      "data" : {
        "id" : "60939",
        "shared_name" : "MONONEUROPATHIES_OF_UPPER_LIMB",
        "name" : "MONONEUROPATHIES_OF_UPPER_LIMB",
        "SUID" : 60939,
        "selected" : false
      },
      "position" : {
        "x" : -1255.8068112371398,
        "y" : -2100.093257781108
      },
      "selected" : false
    }, {
      "data" : {
        "id" : "60937",
        "shared_name" : "DYSTRANSTHYRETINEMIC_HYPERTHYROXINEMIA",
        "name" : "DYSTRANSTHYRETINEMIC_HYPERTHYROXINEMIA",
        "SUID" : 60937,
        "selected" : false
      },
      "position" : {
        "x" : -1299.0892819402648,
        "y" : -2056.3206747732957
      },
      "selected" : false
    }, {
      "data" : {
        "id" : "60935",
        "shared_name" : "TTR",
        "name" : "TTR",
        "SUID" : 60935,
        "selected" : false
      },
      "position" : {
        "x" : -1166.273425006671,
        "y" : -1888.8680380545457
      },
      "selected" : false
    }, {
      "data" : {
        "id" : "60933",
        "shared_name" : "TTPA",
        "name" : "TTPA",
        "SUID" : 60933,
        "selected" : false
      },
      "position" : {
        "x" : 953.6513186456727,
        "y" : 433.78601467982935
      },
      "selected" : false
    }, {
      "data" : {
        "id" : "60931",
        "shared_name" : "TIBIAL_MUSCULAR_DYSTROPHY",
        "name" : "TIBIAL_MUSCULAR_DYSTROPHY",
        "SUID" : 60931,
        "selected" : false
      },
      "position" : {
        "x" : -1490.0680417058898,
        "y" : -604.8914145193894
      },
      "selected" : false
    }, {
      "data" : {
        "id" : "60926",
        "shared_name" : "TTN",
        "name" : "TTN",
        "SUID" : 60926,
        "selected" : false
      },
      "position" : {
        "x" : -1263.6106442449523,
        "y" : -562.4533957205613
      },
      "selected" : false
    }, {
      "data" : {
        "id" : "60924",
        "shared_name" : "TTLL7",
        "name" : "TTLL7",
        "SUID" : 60924,
        "selected" : false
      },
      "position" : {
        "x" : -930.4387692449523,
        "y" : 255.9837075509231
      },
      "selected" : false
    }, {
      "data" : {
        "id" : "60922",
        "shared_name" : "TTLL5",
        "name" : "TTLL5",
        "SUID" : 60922,
        "selected" : false
      },
      "position" : {
        "x" : 507.93928251286025,
        "y" : -2.44970309360815
      },
      "selected" : false
    }, {
      "data" : {
        "id" : "60920",
        "shared_name" : "TTF2",
        "name" : "TTF2",
        "SUID" : 60920,
        "selected" : false
      },
      "position" : {
        "x" : 2165.3979540826845,
        "y" : 2369.4036904610793
      },
      "selected" : false
    }, {
      "data" : {
        "id" : "60917",
        "shared_name" : "TTC8",
        "name" : "TTC8",
        "SUID" : 60917,
        "selected" : false
      },
      "position" : {
        "x" : 7.795834636883683,
        "y" : -1477.7639120779832
      },
      "selected" : false
    }, {
      "data" : {
        "id" : "60914",
        "shared_name" : "TTC7A",
        "name" : "TTC7A",
        "SUID" : 60914,
        "selected" : false
      },
      "position" : {
        "x" : -1.3552426336241297,
        "y" : -50.783840056498775
      },
      "selected" : false
    }, {
      "data" : {
        "id" : "60911",
        "shared_name" : "TTC39B",
        "name" : "TTC39B",
        "SUID" : 60911,
        "selected" : false
      },
      "position" : {
        "x" : -582.3570431707335,
        "y" : 39.432895783344975
      },
      "selected" : false
    }, {
      "data" : {
        "id" : "60909",
        "shared_name" : "TTC3",
        "name" : "TTC3",
        "SUID" : 60909,
        "selected" : false
      },
      "position" : {
        "x" : -525.988268756671,
        "y" : 1190.5997353829543
      },
      "selected" : false
    }, {
      "data" : {
        "id" : "60907",
        "shared_name" : "TTC27",
        "name" : "TTC27",
        "SUID" : 60907,
        "selected" : false
      },
      "position" : {
        "x" : -644.1798886297179,
        "y" : 403.8820229806106
      },
      "selected" : false
    }, {
      "data" : {
        "id" : "60905",
        "shared_name" : "TSR1",
        "name" : "TSR1",
        "SUID" : 60905,
        "selected" : false
      },
      "position" : {
        "x" : 229.96207914371962,
        "y" : 386.4186440743606
      },
      "selected" : false
    }, {
      "data" : {
        "id" : "60903",
        "shared_name" : "TSPYL1",
        "name" : "TSPYL1",
        "SUID" : 60903,
        "selected" : false
      },
      "position" : {
        "x" : -1719.9512204168273,
        "y" : 152.90954983607935
      },
      "selected" : false
    }, {
      "data" : {
        "id" : "60901",
        "shared_name" : "TSPAN8",
        "name" : "TSPAN8",
        "SUID" : 60901,
        "selected" : false
      },
      "position" : {
        "x" : -184.10798158626085,
        "y" : -510.41301333530737
      },
      "selected" : false
    }, {
      "data" : {
        "id" : "60899",
        "shared_name" : "TSPAN18",
        "name" : "TSPAN18",
        "SUID" : 60899,
        "selected" : false
      },
      "position" : {
        "x" : -194.679768466754,
        "y" : 602.0250283517043
      },
      "selected" : false
    }, {
      "data" : {
        "id" : "60897",
        "shared_name" : "TSPAN14",
        "name" : "TSPAN14",
        "SUID" : 60897,
        "selected" : false
      },
      "position" : {
        "x" : 27.502255535321183,
        "y" : -1239.0556601248582
      },
      "selected" : false
    }, {
      "data" : {
        "id" : "60895",
        "shared_name" : "TSPAN12",
        "name" : "TSPAN12",
        "SUID" : 60895,
        "selected" : false
      },
      "position" : {
        "x" : -191.4310120580626,
        "y" : -1720.2089804373582
      },
      "selected" : false
    }, {
      "data" : {
        "id" : "60892",
        "shared_name" : "TSLP",
        "name" : "TSLP",
        "SUID" : 60892,
        "selected" : false
      },
      "position" : {
        "x" : -16.961520099444442,
        "y" : -1370.8457602225144
      },
      "selected" : false
    }, {
      "data" : {
        "id" : "60890",
        "shared_name" : "TSHZ3",
        "name" : "TSHZ3",
        "SUID" : 60890,
        "selected" : false
      },
      "position" : {
        "x" : 55.625561809735245,
        "y" : 936.6357461251418
      },
      "selected" : false
    }, {
      "data" : {
        "id" : "60887",
        "shared_name" : "THYROID_ADENOMA",
        "name" : "THYROID_ADENOMA",
        "SUID" : 60887,
        "selected" : false
      },
      "position" : {
        "x" : -195.96506490687852,
        "y" : -1216.583431120952
      },
      "selected" : false
    }, {
      "data" : {
        "id" : "60882",
        "shared_name" : "TSHR",
        "name" : "TSHR",
        "SUID" : 60882,
        "selected" : false
      },
      "position" : {
        "x" : -199.1675137517882,
        "y" : -906.9855002127488
      },
      "selected" : false
    }, {
      "data" : {
        "id" : "60880",
        "shared_name" : "TSHB",
        "name" : "TSHB",
        "SUID" : 60880,
        "selected" : false
      },
      "position" : {
        "x" : -382.25126924495225,
        "y" : -764.508022185405
      },
      "selected" : false
    }, {
      "data" : {
        "id" : "60878",
        "shared_name" : "TSG101",
        "name" : "TSG101",
        "SUID" : 60878,
        "selected" : false
      },
      "position" : {
        "x" : 827.2326174737977,
        "y" : -341.5207098685105
      },
      "selected" : false
    }, {
      "data" : {
        "id" : "60876",
        "shared_name" : "PONTOCEREBELLAR_HYPOPLASIA_TYPE_4",
        "name" : "PONTOCEREBELLAR_HYPOPLASIA_TYPE_4",
        "SUID" : 60876,
        "selected" : false
      },
      "position" : {
        "x" : 2437.5076342584657,
        "y" : 2580.52493679897
      },
      "selected" : false
    }, {
      "data" : {
        "id" : "60874",
        "shared_name" : "PONTOCEREBELLAR_HYPOPLASIA_TYPE_2A",
        "name" : "PONTOCEREBELLAR_HYPOPLASIA_TYPE_2A",
        "SUID" : 60874,
        "selected" : false
      },
      "position" : {
        "x" : 2484.9531451227235,
        "y" : 2369.4036904610793
      },
      "selected" : false
    }, {
      "data" : {
        "id" : "60873",
        "shared_name" : "TSEN54",
        "name" : "TSEN54",
        "SUID" : 60873,
        "selected" : false
      },
      "position" : {
        "x" : 2463.060444927411,
        "y" : 2475.792820099751
      },
      "selected" : false
    }, {
      "data" : {
        "id" : "60871",
        "shared_name" : "PONTOCEREBELLAR_HYPOPLASIA_TYPE_2C",
        "name" : "PONTOCEREBELLAR_HYPOPLASIA_TYPE_2C",
        "SUID" : 60871,
        "selected" : false
      },
      "position" : {
        "x" : 2965.8299380304384,
        "y" : 2788.2642861642043
      },
      "selected" : false
    }, {
      "data" : {
        "id" : "60870",
        "shared_name" : "TSEN34",
        "name" : "TSEN34",
        "SUID" : 60870,
        "selected" : false
      },
      "position" : {
        "x" : 2968.1515284540224,
        "y" : 2680.52493679897
      },
      "selected" : false
    }, {
      "data" : {
        "id" : "60868",
        "shared_name" : "PONTOCEREBELLAR_HYPOPLASIA_TYPE_2B",
        "name" : "PONTOCEREBELLAR_HYPOPLASIA_TYPE_2B",
        "SUID" : 60868,
        "selected" : false
      },
      "position" : {
        "x" : 3068.1515284540224,
        "y" : 2788.2642861642043
      },
      "selected" : false
    }, {
      "data" : {
        "id" : "60867",
        "shared_name" : "TSEN2",
        "name" : "TSEN2",
        "SUID" : 60867,
        "selected" : false
      },
      "position" : {
        "x" : 3070.4731188776063,
        "y" : 2680.52493679897
      },
      "selected" : false
    }, {
      "data" : {
        "id" : "60865",
        "shared_name" : "TSEN15",
        "name" : "TSEN15",
        "SUID" : 60865,
        "selected" : false
      },
      "position" : {
        "x" : 361.81245145817275,
        "y" : 393.6975747384231
      },
      "selected" : false
    }, {
      "data" : {
        "id" : "60863",
        "shared_name" : "TSC2",
        "name" : "TSC2",
        "SUID" : 60863,
        "selected" : false
      },
      "position" : {
        "x" : -560.5152462957335,
        "y" : -2103.615718718608
      },
      "selected" : false
    }, {
      "data" : {
        "id" : "60859",
        "shared_name" : "LYMPHANGIOLEIOMYOMATOSIS",
        "name" : "LYMPHANGIOLEIOMYOMATOSIS",
        "SUID" : 60859,
        "selected" : false
      },
      "position" : {
        "x" : -444.93007173518663,
        "y" : -1874.1717489920457
      },
      "selected" : false
    }, {
      "data" : {
        "id" : "60857",
        "shared_name" : "FOCAL_CORTICAL_DYSPLASIA",
        "name" : "FOCAL_CORTICAL_DYSPLASIA",
        "SUID" : 60857,
        "selected" : false
      },
      "position" : {
        "x" : -396.96086397151475,
        "y" : -1714.5953329764207
      },
      "selected" : false
    }, {
      "data" : {
        "id" : "60856",
        "shared_name" : "TSC1",
        "name" : "TSC1",
        "SUID" : 60856,
        "selected" : false
      },
      "position" : {
        "x" : -297.9780911443663,
        "y" : -1396.7430380545457
      },
      "selected" : false
    }, {
      "data" : {
        "id" : "60854",
        "shared_name" : "TRV-CAC11-2",
        "name" : "TRV-CAC11-2",
        "SUID" : 60854,
        "selected" : false
      },
      "position" : {
        "x" : -310.90302553157335,
        "y" : -1632.8422812186082
      },
      "selected" : false
    }, {
      "data" : {
        "id" : "60852",
        "shared_name" : "SPONDYLOMETAPHYSEAL_DYSPLASIA",
        "name" : "SPONDYLOMETAPHYSEAL_DYSPLASIA",
        "SUID" : 60852,
        "selected" : false
      },
      "position" : {
        "x" : 1434.9409914972352,
        "y" : 210.54419339076685
      },
      "selected" : false
    }, {
      "data" : {
        "id" : "60849",
        "shared_name" : "METATROPIC_DYSPLASIA",
        "name" : "METATROPIC_DYSPLASIA",
        "SUID" : 60849,
        "selected" : false
      },
      "position" : {
        "x" : 1371.3847170831727,
        "y" : 195.44372952357935
      },
      "selected" : false
    }, {
      "data" : {
        "id" : "60846",
        "shared_name" : "BRACHYOLMIA_TYPE_3",
        "name" : "BRACHYOLMIA_TYPE_3",
        "SUID" : 60846,
        "selected" : false
      },
      "position" : {
        "x" : 1398.6615725519227,
        "y" : 249.0491372384231
      },
      "selected" : false
    }, {
      "data" : {
        "id" : "60845",
        "shared_name" : "TRPV4",
        "name" : "TRPV4",
        "SUID" : 60845,
        "selected" : false
      },
      "position" : {
        "x" : 1089.0330325128602,
        "y" : 129.5736733712356
      },
      "selected" : false
    }, {
      "data" : {
        "id" : "60842",
        "shared_name" : "TRPT1",
        "name" : "TRPT1",
        "SUID" : 60842,
        "selected" : false
      },
      "position" : {
        "x" : -175.3888272283507,
        "y" : -44.688075896342525
      },
      "selected" : false
    }, {
      "data" : {
        "id" : "60840",
        "shared_name" : "TRICHORHINOPHALANGEAL_SYNDROME",
        "name" : "TRICHORHINOPHALANGEAL_SYNDROME",
        "SUID" : 60840,
        "selected" : false
      },
      "position" : {
        "x" : 140.1749392511415,
        "y" : 464.7333413399856
      },
      "selected" : false
    }, {
      "data" : {
        "id" : "60835",
        "shared_name" : "TRPS1",
        "name" : "TRPS1",
        "SUID" : 60835,
        "selected" : false
      },
      "position" : {
        "x" : 118.604748821454,
        "y" : 169.7670327462356
      },
      "selected" : false
    }, {
      "data" : {
        "id" : "60833",
        "shared_name" : "TRPM8",
        "name" : "TRPM8",
        "SUID" : 60833,
        "selected" : false
      },
      "position" : {
        "x" : -451.9807766912413,
        "y" : -87.64208590610815
      },
      "selected" : false
    }, {
      "data" : {
        "id" : "60831",
        "shared_name" : "TRPM4",
        "name" : "TRPM4",
        "SUID" : 60831,
        "selected" : false
      },
      "position" : {
        "x" : -1846.7593258855773,
        "y" : -3.615383025248775
      },
      "selected" : false
    }, {
      "data" : {
        "id" : "60829",
        "shared_name" : "TRPM3",
        "name" : "TRPM3",
        "SUID" : 60829,
        "selected" : false
      },
      "position" : {
        "x" : 434.03339872379775,
        "y" : 404.16370022670435
      },
      "selected" : false
    }, {
      "data" : {
        "id" : "60826",
        "shared_name" : "TRPM1",
        "name" : "TRPM1",
        "SUID" : 60826,
        "selected" : false
      },
      "position" : {
        "x" : -206.69085588435655,
        "y" : 30.3858071602981
      },
      "selected" : false
    }, {
      "data" : {
        "id" : "60824",
        "shared_name" : "TRPC6",
        "name" : "TRPC6",
        "SUID" : 60824,
        "selected" : false
      },
      "position" : {
        "x" : -1383.6305417058898,
        "y" : -1451.5292929373582
      },
      "selected" : false
    }, {
      "data" : {
        "id" : "60822",
        "shared_name" : "TRPC5",
        "name" : "TRPC5",
        "SUID" : 60822,
        "selected" : false
      },
      "position" : {
        "x" : 860.8756838800477,
        "y" : 438.3174477852981
      },
      "selected" : false
    }, {
      "data" : {
        "id" : "60820",
        "shared_name" : "TRPC4",
        "name" : "TRPC4",
        "SUID" : 60820,
        "selected" : false
      },
      "position" : {
        "x" : -308.01347627620225,
        "y" : -1694.5933798514207
      },
      "selected" : false
    }, {
      "data" : {
        "id" : "60818",
        "shared_name" : "TRNT1",
        "name" : "TRNT1",
        "SUID" : 60818,
        "selected" : false
      },
      "position" : {
        "x" : -1678.2375973699523,
        "y" : -1459.2604941092332
      },
      "selected" : false
    }, {
      "data" : {
        "id" : "60816",
        "shared_name" : "TRMU",
        "name" : "TRMU",
        "SUID" : 60816,
        "selected" : false
      },
      "position" : {
        "x" : -1657.0077389715148,
        "y" : -1773.4200400076707
      },
      "selected" : false
    }, {
      "data" : {
        "id" : "60813",
        "shared_name" : "TRIP11",
        "name" : "TRIP11",
        "SUID" : 60813,
        "selected" : false
      },
      "position" : {
        "x" : 779.8854495050477,
        "y" : -409.4674414358933
      },
      "selected" : false
    }, {
      "data" : {
        "id" : "60811",
        "shared_name" : "TRIOBP",
        "name" : "TRIOBP",
        "SUID" : 60811,
        "selected" : false
      },
      "position" : {
        "x" : -1713.3184079168273,
        "y" : -1781.7008017264207
      },
      "selected" : false
    }, {
      "data" : {
        "id" : "60809",
        "shared_name" : "TRIM71",
        "name" : "TRIM71",
        "SUID" : 60809,
        "selected" : false
      },
      "position" : {
        "x" : 808.1062747003602,
        "y" : 543.9299355782668
      },
      "selected" : false
    }, {
      "data" : {
        "id" : "60807",
        "shared_name" : "TRIM66",
        "name" : "TRIM66",
        "SUID" : 60807,
        "selected" : false
      },
      "position" : {
        "x" : 1079.0700198175477,
        "y" : 150.0031167306106
      },
      "selected" : false
    }, {
      "data" : {
        "id" : "60805",
        "shared_name" : "TRIM58",
        "name" : "TRIM58",
        "SUID" : 60805,
        "selected" : false
      },
      "position" : {
        "x" : -692.9402035711241,
        "y" : -274.90433871372534
      },
      "selected" : false
    }, {
      "data" : {
        "id" : "60803",
        "shared_name" : "TRIM44",
        "name" : "TRIM44",
        "SUID" : 60803,
        "selected" : false
      },
      "position" : {
        "x" : -125.25792970637804,
        "y" : 607.4488564767043
      },
      "selected" : false
    }, {
      "data" : {
        "id" : "60801",
        "shared_name" : "MULIBREY_NANISM",
        "name" : "MULIBREY_NANISM",
        "SUID" : 60801,
        "selected" : false
      },
      "position" : {
        "x" : 3170.4731188776063,
        "y" : 2788.2642861642043
      },
      "selected" : false
    }, {
      "data" : {
        "id" : "60800",
        "shared_name" : "TRIM37",
        "name" : "TRIM37",
        "SUID" : 60800,
        "selected" : false
      },
      "position" : {
        "x" : 3172.7947093011903,
        "y" : 2680.52493679897
      },
      "selected" : false
    }, {
      "data" : {
        "id" : "60798",
        "shared_name" : "TRIM33",
        "name" : "TRIM33",
        "SUID" : 60798,
        "selected" : false
      },
      "position" : {
        "x" : 486.55634794254775,
        "y" : -685.6424673758347
      },
      "selected" : false
    }, {
      "data" : {
        "id" : "60795",
        "shared_name" : "TRIM32",
        "name" : "TRIM32",
        "SUID" : 60795,
        "selected" : false
      },
      "position" : {
        "x" : -665.7285336492491,
        "y" : -930.042690154155
      },
      "selected" : false
    }, {
      "data" : {
        "id" : "60793",
        "shared_name" : "TRIM26",
        "name" : "TRIM26",
        "SUID" : 60793,
        "selected" : false
      },
      "position" : {
        "x" : -301.7792538640929,
        "y" : 630.1296426095168
      },
      "selected" : false
    }, {
      "data" : {
        "id" : "60790",
        "shared_name" : "TRIM24",
        "name" : "TRIM24",
        "SUID" : 60790,
        "selected" : false
      },
      "position" : {
        "x" : 114.89753446598525,
        "y" : -272.5818442068894
      },
      "selected" : false
    }, {
      "data" : {
        "id" : "60788",
        "shared_name" : "TRIM2",
        "name" : "TRIM2",
        "SUID" : 60788,
        "selected" : false
      },
      "position" : {
        "x" : 400.9849978448915,
        "y" : -1026.6055258475144
      },
      "selected" : false
    }, {
      "data" : {
        "id" : "60786",
        "shared_name" : "TRIM10",
        "name" : "TRIM10",
        "SUID" : 60786,
        "selected" : false
      },
      "position" : {
        "x" : -315.0266522405577,
        "y" : -1326.186702605327
      },
      "selected" : false
    }, {
      "data" : {
        "id" : "60784",
        "shared_name" : "TRIB1",
        "name" : "TRIB1",
        "SUID" : 60784,
        "selected" : false
      },
      "position" : {
        "x" : 126.60600004215712,
        "y" : 232.6964761056106
      },
      "selected" : false
    }, {
      "data" : {
        "id" : "60782",
        "shared_name" : "THYROTROPIN-RELEASING_HORMONE_RESISTANCE",
        "name" : "THYROTROPIN-RELEASING_HORMONE_RESISTANCE",
        "SUID" : 60782,
        "selected" : false
      },
      "position" : {
        "x" : 1433.3744631769227,
        "y" : -225.40717684849096
      },
      "selected" : false
    }, {
      "data" : {
        "id" : "60780",
        "shared_name" : "TRHR",
        "name" : "TRHR",
        "SUID" : 60780,
        "selected" : false
      },
      "position" : {
        "x" : 1114.6532717706727,
        "y" : -229.5848959647019
      },
      "selected" : false
    }, {
      "data" : {
        "id" : "60778",
        "shared_name" : "TRHDE",
        "name" : "TRHDE",
        "SUID" : 60778,
        "selected" : false
      },
      "position" : {
        "x" : 64.18378934879775,
        "y" : -1462.4040487967332
      },
      "selected" : false
    }, {
      "data" : {
        "id" : "60774",
        "shared_name" : "CHILBLAIN_LUPUS",
        "name" : "CHILBLAIN_LUPUS",
        "SUID" : 60774,
        "selected" : false
      },
      "position" : {
        "x" : -623.5138730047179,
        "y" : -1909.6352499686082
      },
      "selected" : false
    }, {
      "data" : {
        "id" : "60772",
        "shared_name" : "TREX1",
        "name" : "TREX1",
        "SUID" : 60772,
        "selected" : false
      },
      "position" : {
        "x" : -546.3167599676085,
        "y" : -1596.5871542654832
      },
      "selected" : false
    }, {
      "data" : {
        "id" : "60770",
        "shared_name" : "NASU-HAKOLA_DISEASE",
        "name" : "NASU-HAKOLA_DISEASE",
        "SUID" : 60770,
        "selected" : false
      },
      "position" : {
        "x" : 617.8333865167665,
        "y" : -1610.2249716482957
      },
      "selected" : false
    }, {
      "data" : {
        "id" : "60768",
        "shared_name" : "TREM2",
        "name" : "TREM2",
        "SUID" : 60768,
        "selected" : false
      },
      "position" : {
        "x" : 356.939221477704,
        "y" : -1179.520686980327
      },
      "selected" : false
    }, {
      "data" : {
        "id" : "60765",
        "shared_name" : "TREH",
        "name" : "TREH",
        "SUID" : 60765,
        "selected" : false
      },
      "position" : {
        "x" : -142.48855104426866,
        "y" : -1049.1350668631394
      },
      "selected" : false
    }, {
      "data" : {
        "id" : "60763",
        "shared_name" : "TRAPPC9",
        "name" : "TRAPPC9",
        "SUID" : 60763,
        "selected" : false
      },
      "position" : {
        "x" : -1102.7142209051085,
        "y" : 538.4881631173293
      },
      "selected" : false
    }, {
      "data" : {
        "id" : "60760",
        "shared_name" : "TRAF3IP2",
        "name" : "TRAF3IP2",
        "SUID" : 60760,
        "selected" : false
      },
      "position" : {
        "x" : -344.74602022151475,
        "y" : -889.5831564627488
      },
      "selected" : false
    }, {
      "data" : {
        "id" : "60758",
        "shared_name" : "TRAF3",
        "name" : "TRAF3",
        "SUID" : 60758,
        "selected" : false
      },
      "position" : {
        "x" : -655.4154843328429,
        "y" : 467.9287759102981
      },
      "selected" : false
    }, {
      "data" : {
        "id" : "60756",
        "shared_name" : "TRAF1",
        "name" : "TRAF1",
        "SUID" : 60756,
        "selected" : false
      },
      "position" : {
        "x" : -91.27307405452257,
        "y" : -1404.0606650076707
      },
      "selected" : false
    }, {
      "data" : {
        "id" : "60754",
        "shared_name" : "TRAC",
        "name" : "TRAC",
        "SUID" : 60754,
        "selected" : false
      },
      "position" : {
        "x" : 389.0496951105165,
        "y" : -756.5331076346238
      },
      "selected" : false
    }, {
      "data" : {
        "id" : "60752",
        "shared_name" : "TRA",
        "name" : "TRA",
        "SUID" : 60752,
        "selected" : false
      },
      "position" : {
        "x" : 329.52119169254775,
        "y" : -766.0145834647019
      },
      "selected" : false
    }, {
      "data" : {
        "id" : "60750",
        "shared_name" : "TPRN",
        "name" : "TPRN",
        "SUID" : 60750,
        "selected" : false
      },
      "position" : {
        "x" : -1819.7744626043273,
        "y" : -1542.8731650076707
      },
      "selected" : false
    }, {
      "data" : {
        "id" : "60748",
        "shared_name" : "TPO",
        "name" : "TPO",
        "SUID" : 60748,
        "selected" : false
      },
      "position" : {
        "x" : -2795.4073971746398,
        "y" : -1220.4706991873582
      },
      "selected" : false
    }, {
      "data" : {
        "id" : "60746",
        "shared_name" : "TPMT",
        "name" : "TPMT",
        "SUID" : 60746,
        "selected" : false
      },
      "position" : {
        "x" : -589.8232907293273,
        "y" : 1576.3509560860793
      },
      "selected" : false
    }, {
      "data" : {
        "id" : "60743",
        "shared_name" : "TPM4",
        "name" : "TPM4",
        "SUID" : 60743,
        "selected" : false
      },
      "position" : {
        "x" : -503.78105440120225,
        "y" : -1149.1647909842332
      },
      "selected" : false
    }, {
      "data" : {
        "id" : "60741",
        "shared_name" : "TPM2",
        "name" : "TPM2",
        "SUID" : 60741,
        "selected" : false
      },
      "position" : {
        "x" : 1047.7392092706727,
        "y" : -2223.873531218608
      },
      "selected" : false
    }, {
      "data" : {
        "id" : "60737",
        "shared_name" : "TPM1",
        "name" : "TPM1",
        "SUID" : 60737,
        "selected" : false
      },
      "position" : {
        "x" : -949.0337399480773,
        "y" : -897.0593222342332
      },
      "selected" : false
    }, {
      "data" : {
        "id" : "60735",
        "shared_name" : "TPI1",
        "name" : "TPI1",
        "SUID" : 60735,
        "selected" : false
      },
      "position" : {
        "x" : -1021.6291989324523,
        "y" : -1345.656429167827
      },
      "selected" : false
    }, {
      "data" : {
        "id" : "60733",
        "shared_name" : "UNIPOLAR_DEPRESSION",
        "name" : "UNIPOLAR_DEPRESSION",
        "SUID" : 60733,
        "selected" : false
      },
      "position" : {
        "x" : -1258.4888180730773,
        "y" : 789.0157510079543
      },
      "selected" : false
    }, {
      "data" : {
        "id" : "60731",
        "shared_name" : "TPH2",
        "name" : "TPH2",
        "SUID" : 60731,
        "selected" : false
      },
      "position" : {
        "x" : -1014.036120319171,
        "y" : 683.2304726876418
      },
      "selected" : false
    }, {
      "data" : {
        "id" : "60727",
        "shared_name" : "TPH1",
        "name" : "TPH1",
        "SUID" : 60727,
        "selected" : false
      },
      "position" : {
        "x" : -542.5244626043273,
        "y" : 888.4371377267043
      },
      "selected" : false
    }, {
      "data" : {
        "id" : "60725",
        "shared_name" : "SKIN/HAIR/EYE_PIGMENTATION_10",
        "name" : "SKIN/HAIR/EYE_PIGMENTATION_10",
        "SUID" : 60725,
        "selected" : false
      },
      "position" : {
        "x" : -876.7042111394835,
        "y" : 380.7393227852981
      },
      "selected" : false
    }, {
      "data" : {
        "id" : "60723",
        "shared_name" : "TPCN2",
        "name" : "TPCN2",
        "SUID" : 60723,
        "selected" : false
      },
      "position" : {
        "x" : -574.7928036687804,
        "y" : 73.6023598946731
      },
      "selected" : false
    }, {
      "data" : {
        "id" : "60721",
        "shared_name" : "RAPP-HODGKIN_SYNDROME",
        "name" : "RAPP-HODGKIN_SYNDROME",
        "SUID" : 60721,
        "selected" : false
      },
      "position" : {
        "x" : 334.219006633954,
        "y" : -20.9399985037644
      },
      "selected" : false
    }, {
      "data" : {
        "id" : "60715",
        "shared_name" : "LIMB-MAMMARY_SYNDROME",
        "name" : "LIMB-MAMMARY_SYNDROME",
        "SUID" : 60715,
        "selected" : false
      },
      "position" : {
        "x" : 230.083996868329,
        "y" : 250.7965737618606
      },
      "selected" : false
    }, {
      "data" : {
        "id" : "60713",
        "shared_name" : "HAY-WELLS_SYNDROME",
        "name" : "HAY-WELLS_SYNDROME",
        "SUID" : 60713,
        "selected" : false
      },
      "position" : {
        "x" : 385.6519900323915,
        "y" : -78.51656710728003
      },
      "selected" : false
    }, {
      "data" : {
        "id" : "60709",
        "shared_name" : "ADULT_SYNDROME",
        "name" : "ADULT_SYNDROME",
        "SUID" : 60709,
        "selected" : false
      },
      "position" : {
        "x" : 203.85493192692275,
        "y" : 364.13379300014185
      },
      "selected" : false
    }, {
      "data" : {
        "id" : "60708",
        "shared_name" : "TP63",
        "name" : "TP63",
        "SUID" : 60708,
        "selected" : false
      },
      "position" : {
        "x" : 139.2599001886415,
        "y" : -53.17406832798315
      },
      "selected" : false
    }, {
      "data" : {
        "id" : "60706",
        "shared_name" : "TP53INP1",
        "name" : "TP53INP1",
        "SUID" : 60706,
        "selected" : false
      },
      "position" : {
        "x" : -479.03764619807725,
        "y" : -373.1248892508347
      },
      "selected" : false
    }, {
      "data" : {
        "id" : "60697",
        "shared_name" : "CARCINOMA_IN_SITU_OF_ORAL_CAVITY",
        "name" : "CARCINOMA_IN_SITU_OF_ORAL_CAVITY",
        "SUID" : 60697,
        "selected" : false
      },
      "position" : {
        "x" : 949.2293215753602,
        "y" : -769.8922690115769
      },
      "selected" : false
    }, {
      "data" : {
        "id" : "60695",
        "shared_name" : "BENIGN_NEOPLASM_OF_BRAIN_AND_OTHER_PARTS_OF_CENTRAL_NERVOUS_SYSTEM",
        "name" : "BENIGN_NEOPLASM_OF_BRAIN_AND_OTHER_PARTS_OF_CENTRAL_NERVOUS_SYSTEM",
        "SUID" : 60695,
        "selected" : false
      },
      "position" : {
        "x" : 960.0008059503602,
        "y" : -689.0338095389207
      },
      "selected" : false
    }, {
      "data" : {
        "id" : "60694",
        "shared_name" : "TP53",
        "name" : "TP53",
        "SUID" : 60694,
        "selected" : false
      },
      "position" : {
        "x" : 649.3764163019227,
        "y" : -598.9728049002488
      },
      "selected" : false
    }, {
      "data" : {
        "id" : "60692",
        "shared_name" : "TOX2",
        "name" : "TOX2",
        "SUID" : 60692,
        "selected" : false
      },
      "position" : {
        "x" : 914.7909670831727,
        "y" : -380.14289462192846
      },
      "selected" : false
    }, {
      "data" : {
        "id" : "60690",
        "shared_name" : "TOR1A",
        "name" : "TOR1A",
        "SUID" : 60690,
        "selected" : false
      },
      "position" : {
        "x" : 1100.1795168878602,
        "y" : 378.92383206264185
      },
      "selected" : false
    }, {
      "data" : {
        "id" : "60688",
        "shared_name" : "DNA_TOPOISOMERASE_II",
        "name" : "DNA_TOPOISOMERASE_II",
        "SUID" : 60688,
        "selected" : false
      },
      "position" : {
        "x" : 3272.7947093011903,
        "y" : 2788.2642861642043
      },
      "selected" : false
    }, {
      "data" : {
        "id" : "60687",
        "shared_name" : "TOP2A",
        "name" : "TOP2A",
        "SUID" : 60687,
        "selected" : false
      },
      "position" : {
        "x" : 3275.1162997247743,
        "y" : 2680.52493679897
      },
      "selected" : false
    }, {
      "data" : {
        "id" : "60685",
        "shared_name" : "DNA_TOPOISOMERASE_I",
        "name" : "DNA_TOPOISOMERASE_I",
        "SUID" : 60685,
        "selected" : false
      },
      "position" : {
        "x" : -1324.2134274480773,
        "y" : 105.2307778634231
      },
      "selected" : false
    }, {
      "data" : {
        "id" : "60683",
        "shared_name" : "TOP1",
        "name" : "TOP1",
        "SUID" : 60683,
        "selected" : false
      },
      "position" : {
        "x" : -982.0216549871398,
        "y" : -115.6552084647019
      },
      "selected" : false
    }, {
      "data" : {
        "id" : "60671",
        "shared_name" : "TOMM40",
        "name" : "TOMM40",
        "SUID" : 60671,
        "selected" : false
      },
      "position" : {
        "x" : -179.6778267858458,
        "y" : -267.95846163853
      },
      "selected" : false
    }, {
      "data" : {
        "id" : "60666",
        "shared_name" : "TNXB",
        "name" : "TNXB",
        "SUID" : 60666,
        "selected" : false
      },
      "position" : {
        "x" : -251.00009431819444,
        "y" : -1061.2823446951707
      },
      "selected" : false
    }, {
      "data" : {
        "id" : "60663",
        "shared_name" : "TNS1",
        "name" : "TNS1",
        "SUID" : 60663,
        "selected" : false
      },
      "position" : {
        "x" : 483.00581083317275,
        "y" : 120.88818753139185
      },
      "selected" : false
    }, {
      "data" : {
        "id" : "60659",
        "shared_name" : "TNRC6B",
        "name" : "TNRC6B",
        "SUID" : 60659,
        "selected" : false
      },
      "position" : {
        "x" : 408.56794462223525,
        "y" : -590.9730337820847
      },
      "selected" : false
    }, {
      "data" : {
        "id" : "60657",
        "shared_name" : "TNR",
        "name" : "TNR",
        "SUID" : 60657,
        "selected" : false
      },
      "position" : {
        "x" : -537.399157428546,
        "y" : 508.11670315639185
      },
      "selected" : false
    }, {
      "data" : {
        "id" : "60651",
        "shared_name" : "TNPO3",
        "name" : "TNPO3",
        "SUID" : 60651,
        "selected" : false
      },
      "position" : {
        "x" : -175.69179048518663,
        "y" : -1131.761653777202
      },
      "selected" : false
    }, {
      "data" : {
        "id" : "60648",
        "shared_name" : "TNP2",
        "name" : "TNP2",
        "SUID" : 60648,
        "selected" : false
      },
      "position" : {
        "x" : 241.5142947198915,
        "y" : -1117.120540495952
      },
      "selected" : false
    }, {
      "data" : {
        "id" : "60645",
        "shared_name" : "TNNT3",
        "name" : "TNNT3",
        "SUID" : 60645,
        "selected" : false
      },
      "position" : {
        "x" : 990.1339846612977,
        "y" : -2314.1627157889207
      },
      "selected" : false
    }, {
      "data" : {
        "id" : "60643",
        "shared_name" : "LEFT_VENTRICULAR_NONCOMPACTION_6",
        "name" : "LEFT_VENTRICULAR_NONCOMPACTION_6",
        "SUID" : 60643,
        "selected" : false
      },
      "position" : {
        "x" : -2091.6343258855773,
        "y" : -624.5429495535691
      },
      "selected" : false
    }, {
      "data" : {
        "id" : "60641",
        "shared_name" : "TNNT2",
        "name" : "TNNT2",
        "SUID" : 60641,
        "selected" : false
      },
      "position" : {
        "x" : -1856.2922848699523,
        "y" : -589.5360678397019
      },
      "selected" : false
    }, {
      "data" : {
        "id" : "60639",
        "shared_name" : "TNNI3K",
        "name" : "TNNI3K",
        "SUID" : 60639,
        "selected" : false
      },
      "position" : {
        "x" : 830.1370364191102,
        "y" : -122.91625582798315
      },
      "selected" : false
    }, {
      "data" : {
        "id" : "60637",
        "shared_name" : "TNNI3",
        "name" : "TNNI3",
        "SUID" : 60637,
        "selected" : false
      },
      "position" : {
        "x" : -1680.3890866277648,
        "y" : -646.9019583426316
      },
      "selected" : false
    }, {
      "data" : {
        "id" : "60634",
        "shared_name" : "ARTHYRGRYPOSIS",
        "name" : "ARTHYRGRYPOSIS",
        "SUID" : 60634,
        "selected" : false
      },
      "position" : {
        "x" : 1066.9240237237977,
        "y" : -2452.202144499858
      },
      "selected" : false
    }, {
      "data" : {
        "id" : "60633",
        "shared_name" : "TNNI2",
        "name" : "TNNI2",
        "SUID" : 60633,
        "selected" : false
      },
      "position" : {
        "x" : 1046.1801272394227,
        "y" : -2295.5567587576707
      },
      "selected" : false
    }, {
      "data" : {
        "id" : "60631",
        "shared_name" : "TNNC1",
        "name" : "TNNC1",
        "SUID" : 60631,
        "selected" : false
      },
      "position" : {
        "x" : -1658.9106930730773,
        "y" : -610.254604216655
      },
      "selected" : false
    }, {
      "data" : {
        "id" : "60629",
        "shared_name" : "TNN",
        "name" : "TNN",
        "SUID" : 60629,
        "selected" : false
      },
      "position" : {
        "x" : -598.160143756671,
        "y" : 337.1771889962356
      },
      "selected" : false
    }, {
      "data" : {
        "id" : "60627",
        "shared_name" : "TNKS",
        "name" : "TNKS",
        "SUID" : 60627,
        "selected" : false
      },
      "position" : {
        "x" : 1010.2412844659852,
        "y" : -852.6646994314988
      },
      "selected" : false
    }, {
      "data" : {
        "id" : "60620",
        "shared_name" : "TNIP1",
        "name" : "TNIP1",
        "SUID" : 60620,
        "selected" : false
      },
      "position" : {
        "x" : -186.28860368709093,
        "y" : -627.8277090750535
      },
      "selected" : false
    }, {
      "data" : {
        "id" : "60617",
        "shared_name" : "TNIK",
        "name" : "TNIK",
        "SUID" : 60617,
        "selected" : false
      },
      "position" : {
        "x" : -660.5090817449523,
        "y" : -77.9721029959519
      },
      "selected" : false
    }, {
      "data" : {
        "id" : "60615",
        "shared_name" : "TNFSF4",
        "name" : "TNFSF4",
        "SUID" : 60615,
        "selected" : false
      },
      "position" : {
        "x" : -1090.0211667058898,
        "y" : -673.2300528250535
      },
      "selected" : false
    }, {
      "data" : {
        "id" : "60610",
        "shared_name" : "TNFSF15",
        "name" : "TNFSF15",
        "SUID" : 60610,
        "selected" : false
      },
      "position" : {
        "x" : -7.074816608233505,
        "y" : -1122.4373129568894
      },
      "selected" : false
    }, {
      "data" : {
        "id" : "60608",
        "shared_name" : "TNFSF14",
        "name" : "TNFSF14",
        "SUID" : 60608,
        "selected" : false
      },
      "position" : {
        "x" : 303.43403348942275,
        "y" : -1203.4915121756394
      },
      "selected" : false
    }, {
      "data" : {
        "id" : "60606",
        "shared_name" : "TNFSF13",
        "name" : "TNFSF13",
        "SUID" : 60606,
        "selected" : false
      },
      "position" : {
        "x" : -1030.9644650457335,
        "y" : -1120.4412802420457
      },
      "selected" : false
    }, {
      "data" : {
        "id" : "60604",
        "shared_name" : "TNFSF11",
        "name" : "TNFSF11",
        "SUID" : 60604,
        "selected" : false
      },
      "position" : {
        "x" : 1278.2818118097352,
        "y" : -71.62154757603003
      },
      "selected" : false
    }, {
      "data" : {
        "id" : "60600",
        "shared_name" : "TNFRSF6B",
        "name" : "TNFRSF6B",
        "SUID" : 60600,
        "selected" : false
      },
      "position" : {
        "x" : 65.063977337079,
        "y" : -797.5032919607957
      },
      "selected" : false
    }, {
      "data" : {
        "id" : "60598",
        "shared_name" : "TNFRSF21",
        "name" : "TNFRSF21",
        "SUID" : 60598,
        "selected" : false
      },
      "position" : {
        "x" : -1354.2037838933898,
        "y" : 567.3816567696731
      },
      "selected" : false
    }, {
      "data" : {
        "id" : "60594",
        "shared_name" : "TNFRSF1A",
        "name" : "TNFRSF1A",
        "SUID" : 60594,
        "selected" : false
      },
      "position" : {
        "x" : -422.805407428546,
        "y" : -1208.5483359061082
      },
      "selected" : false
    }, {
      "data" : {
        "id" : "60591",
        "shared_name" : "TNFRSF19",
        "name" : "TNFRSF19",
        "SUID" : 60591,
        "selected" : false
      },
      "position" : {
        "x" : -71.011950397296,
        "y" : -1053.9573935232957
      },
      "selected" : false
    }, {
      "data" : {
        "id" : "60589",
        "shared_name" : "TNFRSF14",
        "name" : "TNFRSF14",
        "SUID" : 60589,
        "selected" : false
      },
      "position" : {
        "x" : 341.40241727848525,
        "y" : -1332.1549032889207
      },
      "selected" : false
    }, {
      "data" : {
        "id" : "60586",
        "shared_name" : "TNFRSF13B",
        "name" : "TNFRSF13B",
        "SUID" : 60586,
        "selected" : false
      },
      "position" : {
        "x" : -251.13296403865343,
        "y" : -448.7535628043015
      },
      "selected" : false
    }, {
      "data" : {
        "id" : "60582",
        "shared_name" : "TNFRSF11B",
        "name" : "TNFRSF11B",
        "SUID" : 60582,
        "selected" : false
      },
      "position" : {
        "x" : 249.60117826481337,
        "y" : -709.5250509939988
      },
      "selected" : false
    }, {
      "data" : {
        "id" : "60574",
        "shared_name" : "TNFRSF11A",
        "name" : "TNFRSF11A",
        "SUID" : 60574,
        "selected" : false
      },
      "position" : {
        "x" : 559.4911013605165,
        "y" : -265.62243258579565
      },
      "selected" : false
    }, {
      "data" : {
        "id" : "60572",
        "shared_name" : "TNFRSF10B",
        "name" : "TNFRSF10B",
        "SUID" : 60572,
        "selected" : false
      },
      "position" : {
        "x" : 1369.3189211847352,
        "y" : -1761.7855185232957
      },
      "selected" : false
    }, {
      "data" : {
        "id" : "60570",
        "shared_name" : "TNFRSF10A",
        "name" : "TNFRSF10A",
        "SUID" : 60570,
        "selected" : false
      },
      "position" : {
        "x" : -514.9073666570616,
        "y" : -1647.4799765311082
      },
      "selected" : false
    }, {
      "data" : {
        "id" : "60568",
        "shared_name" : "TNFAIP8L3",
        "name" : "TNFAIP8L3",
        "SUID" : 60568,
        "selected" : false
      },
      "position" : {
        "x" : 213.20161161442275,
        "y" : 949.3533974923293
      },
      "selected" : false
    }, {
      "data" : {
        "id" : "60562",
        "shared_name" : "TNFAIP3",
        "name" : "TNFAIP3",
        "SUID" : 60562,
        "selected" : false
      },
      "position" : {
        "x" : -206.55209865550523,
        "y" : -1033.5752524100144
      },
      "selected" : false
    }, {
      "data" : {
        "id" : "60559",
        "shared_name" : "SHOCK",
        "name" : "SHOCK",
        "SUID" : 60559,
        "selected" : false
      },
      "position" : {
        "x" : -449.9849728582335,
        "y" : -1050.192317839702
      },
      "selected" : false
    }, {
      "data" : {
        "id" : "60551",
        "shared_name" : "TNF",
        "name" : "TNF",
        "SUID" : 60551,
        "selected" : false
      },
      "position" : {
        "x" : -247.9059704778624,
        "y" : -825.3486593924363
      },
      "selected" : false
    }, {
      "data" : {
        "id" : "60549",
        "shared_name" : "TNC",
        "name" : "TNC",
        "SUID" : 60549,
        "selected" : false
      },
      "position" : {
        "x" : 65.54938993473525,
        "y" : -1155.7064169607957
      },
      "selected" : false
    }, {
      "data" : {
        "id" : "60547",
        "shared_name" : "TMTC2",
        "name" : "TMTC2",
        "SUID" : 60547,
        "selected" : false
      },
      "position" : {
        "x" : -680.0314511297179,
        "y" : -1456.1692465506394
      },
      "selected" : false
    }, {
      "data" : {
        "id" : "60544",
        "shared_name" : "TMTC1",
        "name" : "TMTC1",
        "SUID" : 60544,
        "selected" : false
      },
      "position" : {
        "x" : -102.3551129339171,
        "y" : -148.54796969517065
      },
      "selected" : false
    }, {
      "data" : {
        "id" : "60542",
        "shared_name" : "TMPRSS9",
        "name" : "TMPRSS9",
        "SUID" : 60542,
        "selected" : false
      },
      "position" : {
        "x" : -727.4310788152648,
        "y" : 359.8861733712356
      },
      "selected" : false
    }, {
      "data" : {
        "id" : "60539",
        "shared_name" : "IRON-REFRACTORY_IRON_DEFICIENCY_ANEMIA",
        "name" : "IRON-REFRACTORY_IRON_DEFICIENCY_ANEMIA",
        "SUID" : 60539,
        "selected" : false
      },
      "position" : {
        "x" : -422.0555294988585,
        "y" : -344.7025030814011
      },
      "selected" : false
    }, {
      "data" : {
        "id" : "60530",
        "shared_name" : "TMPRSS6",
        "name" : "TMPRSS6",
        "SUID" : 60530,
        "selected" : false
      },
      "position" : {
        "x" : -379.15490999202257,
        "y" : -293.35302340610815
      },
      "selected" : false
    }, {
      "data" : {
        "id" : "60528",
        "shared_name" : "ENTEROKINASE_DEFICIENCY",
        "name" : "ENTEROKINASE_DEFICIENCY",
        "SUID" : 60528,
        "selected" : false
      },
      "position" : {
        "x" : 3375.1162997247743,
        "y" : 2788.2642861642043
      },
      "selected" : false
    }, {
      "data" : {
        "id" : "60527",
        "shared_name" : "TMPRSS15",
        "name" : "TMPRSS15",
        "SUID" : 60527,
        "selected" : false
      },
      "position" : {
        "x" : 3377.4378901483583,
        "y" : 2680.52493679897
      },
      "selected" : false
    }, {
      "data" : {
        "id" : "60525",
        "shared_name" : "TMIE",
        "name" : "TMIE",
        "SUID" : 60525,
        "selected" : false
      },
      "position" : {
        "x" : -1725.3228024480773,
        "y" : -1556.5915487967332
      },
      "selected" : false
    }, {
      "data" : {
        "id" : "60522",
        "shared_name" : "JOUBERT_SYNDROME_6",
        "name" : "JOUBERT_SYNDROME_6",
        "SUID" : 60522,
        "selected" : false
      },
      "position" : {
        "x" : 993.9329348566102,
        "y" : -1595.2880819998582
      },
      "selected" : false
    }, {
      "data" : {
        "id" : "60520",
        "shared_name" : "TMEM67",
        "name" : "TMEM67",
        "SUID" : 60520,
        "selected" : false
      },
      "position" : {
        "x" : 789.560071087079,
        "y" : -1421.066097136577
      },
      "selected" : false
    }, {
      "data" : {
        "id" : "60518",
        "shared_name" : "TMEM57",
        "name" : "TMEM57",
        "SUID" : 60518,
        "selected" : false
      },
      "position" : {
        "x" : -889.6238278387023,
        "y" : -430.6051768027146
      },
      "selected" : false
    }, {
      "data" : {
        "id" : "60515",
        "shared_name" : "TMEM45B",
        "name" : "TMEM45B",
        "SUID" : 60515,
        "selected" : false
      },
      "position" : {
        "x" : 94.25291166325087,
        "y" : -928.5993612967332
      },
      "selected" : false
    }, {
      "data" : {
        "id" : "60513",
        "shared_name" : "TMEM38B",
        "name" : "TMEM38B",
        "SUID" : 60513,
        "selected" : false
      },
      "position" : {
        "x" : 1147.4357424737977,
        "y" : -13.30956637485815
      },
      "selected" : false
    }, {
      "data" : {
        "id" : "60511",
        "shared_name" : "TMEM263",
        "name" : "TMEM263",
        "SUID" : 60511,
        "selected" : false
      },
      "position" : {
        "x" : -60.62845125178819,
        "y" : -205.1660269461472
      },
      "selected" : false
    }, {
      "data" : {
        "id" : "60508",
        "shared_name" : "TMEM258",
        "name" : "TMEM258",
        "SUID" : 60508,
        "selected" : false
      },
      "position" : {
        "x" : -85.21743288020616,
        "y" : -518.9507101736863
      },
      "selected" : false
    }, {
      "data" : {
        "id" : "60505",
        "shared_name" : "TMEM232",
        "name" : "TMEM232",
        "SUID" : 60505,
        "selected" : false
      },
      "position" : {
        "x" : -207.05608453731065,
        "y" : -673.8834341727097
      },
      "selected" : false
    }, {
      "data" : {
        "id" : "60503",
        "shared_name" : "JOUBERT_SYNDROME_2",
        "name" : "JOUBERT_SYNDROME_2",
        "SUID" : 60503,
        "selected" : false
      },
      "position" : {
        "x" : 3477.4378901483583,
        "y" : 2788.2642861642043
      },
      "selected" : false
    }, {
      "data" : {
        "id" : "60502",
        "shared_name" : "TMEM216",
        "name" : "TMEM216",
        "SUID" : 60502,
        "selected" : false
      },
      "position" : {
        "x" : 3479.7594805719423,
        "y" : 2680.52493679897
      },
      "selected" : false
    }, {
      "data" : {
        "id" : "60498",
        "shared_name" : "TMEM18",
        "name" : "TMEM18",
        "SUID" : 60498,
        "selected" : false
      },
      "position" : {
        "x" : 647.8787966730165,
        "y" : -110.78832614048315
      },
      "selected" : false
    }, {
      "data" : {
        "id" : "60496",
        "shared_name" : "TMEM175",
        "name" : "TMEM175",
        "SUID" : 60496,
        "selected" : false
      },
      "position" : {
        "x" : -782.5549801824523,
        "y" : 353.57690823451685
      },
      "selected" : false
    }, {
      "data" : {
        "id" : "60494",
        "shared_name" : "TMEM174",
        "name" : "TMEM174",
        "SUID" : 60494,
        "selected" : false
      },
      "position" : {
        "x" : -9.703066730303817,
        "y" : -1248.118099089702
      },
      "selected" : false
    }, {
      "data" : {
        "id" : "60492",
        "shared_name" : "TMEM163",
        "name" : "TMEM163",
        "SUID" : 60492,
        "selected" : false
      },
      "position" : {
        "x" : -838.676745319171,
        "y" : 562.4889565743606
      },
      "selected" : false
    }, {
      "data" : {
        "id" : "60490",
        "shared_name" : "TMEM150B",
        "name" : "TMEM150B",
        "SUID" : 60490,
        "selected" : false
      },
      "position" : {
        "x" : -997.1162594793273,
        "y" : 440.8700600899856
      },
      "selected" : false
    }, {
      "data" : {
        "id" : "60488",
        "shared_name" : "TMEM132D",
        "name" : "TMEM132D",
        "SUID" : 60488,
        "selected" : false
      },
      "position" : {
        "x" : -1265.6995114324523,
        "y" : -130.40279757603003
      },
      "selected" : false
    }, {
      "data" : {
        "id" : "60486",
        "shared_name" : "TMEM132C",
        "name" : "TMEM132C",
        "SUID" : 60486,
        "selected" : false
      },
      "position" : {
        "x" : 607.1372805597352,
        "y" : 93.09643948451685
      },
      "selected" : false
    }, {
      "data" : {
        "id" : "60484",
        "shared_name" : "TMEM127",
        "name" : "TMEM127",
        "SUID" : 60484,
        "selected" : false
      },
      "position" : {
        "x" : 387.42768583317275,
        "y" : 531.5863686837356
      },
      "selected" : false
    }, {
      "data" : {
        "id" : "60482",
        "shared_name" : "OTHER_DISORDERS_OF_OPTIC_[2ND]_NERVE_AND_VISUAL_PATHWAYS",
        "name" : "OTHER_DISORDERS_OF_OPTIC_[2ND]_NERVE_AND_VISUAL_PATHWAYS",
        "SUID" : 60482,
        "selected" : false
      },
      "position" : {
        "x" : 3579.7594805719423,
        "y" : 2788.2642861642043
      },
      "selected" : false
    }, {
      "data" : {
        "id" : "60481",
        "shared_name" : "TMEM126A",
        "name" : "TMEM126A",
        "SUID" : 60481,
        "selected" : false
      },
      "position" : {
        "x" : 3582.0810709955263,
        "y" : 2680.52493679897
      },
      "selected" : false
    }, {
      "data" : {
        "id" : "60479",
        "shared_name" : "TMEM110",
        "name" : "TMEM110",
        "SUID" : 60479,
        "selected" : false
      },
      "position" : {
        "x" : -510.86097993831163,
        "y" : 724.4755898751418
      },
      "selected" : false
    }, {
      "data" : {
        "id" : "60477",
        "shared_name" : "TMEM106B",
        "name" : "TMEM106B",
        "SUID" : 60477,
        "selected" : false
      },
      "position" : {
        "x" : 496.937024212079,
        "y" : 884.0842324532668
      },
      "selected" : false
    }, {
      "data" : {
        "id" : "60475",
        "shared_name" : "TMEFF2",
        "name" : "TMEFF2",
        "SUID" : 60475,
        "selected" : false
      },
      "position" : {
        "x" : -980.6199215887023,
        "y" : -1969.6553915701707
      },
      "selected" : false
    }, {
      "data" : {
        "id" : "60473",
        "shared_name" : "TMED10",
        "name" : "TMED10",
        "SUID" : 60473,
        "selected" : false
      },
      "position" : {
        "x" : 775.5595217706727,
        "y" : -35.537196990092525
      },
      "selected" : false
    }, {
      "data" : {
        "id" : "60471",
        "shared_name" : "TMCO1",
        "name" : "TMCO1",
        "SUID" : 60471,
        "selected" : false
      },
      "position" : {
        "x" : -1108.2960080144835,
        "y" : -320.06608187778784
      },
      "selected" : false
    }, {
      "data" : {
        "id" : "60468",
        "shared_name" : "TMCC2",
        "name" : "TMCC2",
        "SUID" : 60468,
        "selected" : false
      },
      "position" : {
        "x" : -600.1860531804991,
        "y" : -1212.2786825857957
      },
      "selected" : false
    }, {
      "data" : {
        "id" : "60466",
        "shared_name" : "TMC8",
        "name" : "TMC8",
        "SUID" : 60466,
        "selected" : false
      },
      "position" : {
        "x" : -2162.0059079168273,
        "y" : 481.81323635951685
      },
      "selected" : false
    }, {
      "data" : {
        "id" : "60464",
        "shared_name" : "TMC6",
        "name" : "TMC6",
        "SUID" : 60464,
        "selected" : false
      },
      "position" : {
        "x" : -2150.0459469793273,
        "y" : 547.4385415352981
      },
      "selected" : false
    }, {
      "data" : {
        "id" : "60462",
        "shared_name" : "TMC2",
        "name" : "TMC2",
        "SUID" : 60462,
        "selected" : false
      },
      "position" : {
        "x" : -833.5894040105773,
        "y" : -1124.240657683452
      },
      "selected" : false
    }, {
      "data" : {
        "id" : "60460",
        "shared_name" : "TMC1",
        "name" : "TMC1",
        "SUID" : 60460,
        "selected" : false
      },
      "position" : {
        "x" : -1694.5060299871398,
        "y" : -1640.9084433279832
      },
      "selected" : false
    }, {
      "data" : {
        "id" : "60458",
        "shared_name" : "TMBIM1",
        "name" : "TMBIM1",
        "SUID" : 60458,
        "selected" : false
      },
      "position" : {
        "x" : -392.59758272151475,
        "y" : -947.2363241873582
      },
      "selected" : false
    }, {
      "data" : {
        "id" : "60455",
        "shared_name" : "LEGIONAIRE_DISEASE",
        "name" : "LEGIONAIRE_DISEASE",
        "SUID" : 60455,
        "selected" : false
      },
      "position" : {
        "x" : -873.752428912921,
        "y" : -1765.2825888357957
      },
      "selected" : false
    }, {
      "data" : {
        "id" : "60454",
        "shared_name" : "TLR5",
        "name" : "TLR5",
        "SUID" : 60454,
        "selected" : false
      },
      "position" : {
        "x" : -738.464587116046,
        "y" : -1436.7248495779832
      },
      "selected" : false
    }, {
      "data" : {
        "id" : "60449",
        "shared_name" : "ENDOTOXIN_HYPORESPONSIVENESS",
        "name" : "ENDOTOXIN_HYPORESPONSIVENESS",
        "SUID" : 60449,
        "selected" : false
      },
      "position" : {
        "x" : -20.43190278987413,
        "y" : -480.40118777378393
      },
      "selected" : false
    }, {
      "data" : {
        "id" : "60447",
        "shared_name" : "TLR4",
        "name" : "TLR4",
        "SUID" : 60447,
        "selected" : false
      },
      "position" : {
        "x" : -22.633410358233505,
        "y" : -283.9490622244675
      },
      "selected" : false
    }, {
      "data" : {
        "id" : "60443",
        "shared_name" : "TLR2",
        "name" : "TLR2",
        "SUID" : 60443,
        "selected" : false
      },
      "position" : {
        "x" : 364.762463665204,
        "y" : -952.6834982596238
      },
      "selected" : false
    }, {
      "data" : {
        "id" : "60441",
        "shared_name" : "TLR1",
        "name" : "TLR1",
        "SUID" : 60441,
        "selected" : false
      },
      "position" : {
        "x" : -50.230761432452255,
        "y" : -932.3375815115769
      },
      "selected" : false
    }, {
      "data" : {
        "id" : "60439",
        "shared_name" : "TLL2",
        "name" : "TLL2",
        "SUID" : 60439,
        "selected" : false
      },
      "position" : {
        "x" : -743.364977741046,
        "y" : 661.5755654610793
      },
      "selected" : false
    }, {
      "data" : {
        "id" : "60436",
        "shared_name" : "TLL1",
        "name" : "TLL1",
        "SUID" : 60436,
        "selected" : false
      },
      "position" : {
        "x" : -871.0233029363585,
        "y" : -541.8297537527878
      },
      "selected" : false
    }, {
      "data" : {
        "id" : "60434",
        "shared_name" : "TLK1",
        "name" : "TLK1",
        "SUID" : 60434,
        "selected" : false
      },
      "position" : {
        "x" : -1097.7122067449523,
        "y" : 264.6880532540481
      },
      "selected" : false
    }, {
      "data" : {
        "id" : "60432",
        "shared_name" : "TLE4",
        "name" : "TLE4",
        "SUID" : 60432,
        "selected" : false
      },
      "position" : {
        "x" : 422.418225383954,
        "y" : -1364.2285116873582
      },
      "selected" : false
    }, {
      "data" : {
        "id" : "60430",
        "shared_name" : "TLE3",
        "name" : "TLE3",
        "SUID" : 60430,
        "selected" : false
      },
      "position" : {
        "x" : -463.89511384944444,
        "y" : 730.4772988595168
      },
      "selected" : false
    }, {
      "data" : {
        "id" : "60428",
        "shared_name" : "TLE1",
        "name" : "TLE1",
        "SUID" : 60428,
        "selected" : false
      },
      "position" : {
        "x" : -941.7181881902648,
        "y" : 125.5363198556106
      },
      "selected" : false
    }, {
      "data" : {
        "id" : "60426",
        "shared_name" : "TKTL1",
        "name" : "TKTL1",
        "SUID" : 60426,
        "selected" : false
      },
      "position" : {
        "x" : -879.938464069171,
        "y" : -46.58422457798315
      },
      "selected" : false
    }, {
      "data" : {
        "id" : "60423",
        "shared_name" : "TJP2",
        "name" : "TJP2",
        "SUID" : 60423,
        "selected" : false
      },
      "position" : {
        "x" : -579.9798764226866,
        "y" : -157.87319552524878
      },
      "selected" : false
    }, {
      "data" : {
        "id" : "60421",
        "shared_name" : "STREPTOCOCCUS_AND_STAPHYLOCOCCUS_AS_THE_CAUSE_OF_DISEASES_CLASSIFIED_TO_OTHER_CHAPTERS",
        "name" : "STREPTOCOCCUS_AND_STAPHYLOCOCCUS_AS_THE_CAUSE_OF_DISEASES_CLASSIFIED_TO_OTHER_CHAPTERS",
        "SUID" : 60421,
        "selected" : false
      },
      "position" : {
        "x" : 1481.6817141534852,
        "y" : -1317.4169882498582
      },
      "selected" : false
    }, {
      "data" : {
        "id" : "60418",
        "shared_name" : "TIRAP",
        "name" : "TIRAP",
        "SUID" : 60418,
        "selected" : false
      },
      "position" : {
        "x" : 1271.0393801691102,
        "y" : -1133.7481039725144
      },
      "selected" : false
    }, {
      "data" : {
        "id" : "60416",
        "shared_name" : "TIPARP",
        "name" : "TIPARP",
        "SUID" : 60416,
        "selected" : false
      },
      "position" : {
        "x" : 831.6281252862977,
        "y" : -1065.1935995779832
      },
      "selected" : false
    }, {
      "data" : {
        "id" : "60414",
        "shared_name" : "REVESZ_SYNDROME",
        "name" : "REVESZ_SYNDROME",
        "SUID" : 60414,
        "selected" : false
      },
      "position" : {
        "x" : 3682.0810709955263,
        "y" : 2788.2642861642043
      },
      "selected" : false
    }, {
      "data" : {
        "id" : "60413",
        "shared_name" : "TINF2",
        "name" : "TINF2",
        "SUID" : 60413,
        "selected" : false
      },
      "position" : {
        "x" : 3684.4026614191102,
        "y" : 2680.52493679897
      },
      "selected" : false
    }, {
      "data" : {
        "id" : "60411",
        "shared_name" : "TINCR",
        "name" : "TINCR",
        "SUID" : 60411,
        "selected" : false
      },
      "position" : {
        "x" : -1502.0742672918273,
        "y" : -1434.7582968436082
      },
      "selected" : false
    }, {
      "data" : {
        "id" : "60409",
        "shared_name" : "TIMP4",
        "name" : "TIMP4",
        "SUID" : 60409,
        "selected" : false
      },
      "position" : {
        "x" : -592.3144101140929,
        "y" : -819.0233725272019
      },
      "selected" : false
    }, {
      "data" : {
        "id" : "60407",
        "shared_name" : "SORSBY_FUNDUS_DYSTROPHY",
        "name" : "SORSBY_FUNDUS_DYSTROPHY",
        "SUID" : 60407,
        "selected" : false
      },
      "position" : {
        "x" : 3784.4026614191102,
        "y" : 2788.2642861642043
      },
      "selected" : false
    }, {
      "data" : {
        "id" : "60406",
        "shared_name" : "TIMP3",
        "name" : "TIMP3",
        "SUID" : 60406,
        "selected" : false
      },
      "position" : {
        "x" : 3786.7242518426942,
        "y" : 2680.52493679897
      },
      "selected" : false
    }, {
      "data" : {
        "id" : "60404",
        "shared_name" : "TIMP2",
        "name" : "TIMP2",
        "SUID" : 60404,
        "selected" : false
      },
      "position" : {
        "x" : -447.65222444514757,
        "y" : 685.0328408517043
      },
      "selected" : false
    }, {
      "data" : {
        "id" : "60401",
        "shared_name" : "MOHR-TRANEBJAERG_SYNDROME",
        "name" : "MOHR-TRANEBJAERG_SYNDROME",
        "SUID" : 60401,
        "selected" : false
      },
      "position" : {
        "x" : -2105.1475094793273,
        "y" : -1918.2209433279832
      },
      "selected" : false
    }, {
      "data" : {
        "id" : "60399",
        "shared_name" : "CHORIORETINAL_INFLAMMATION",
        "name" : "CHORIORETINAL_INFLAMMATION",
        "SUID" : 60399,
        "selected" : false
      },
      "position" : {
        "x" : -2142.8510006902648,
        "y" : -1856.7853964529832
      },
      "selected" : false
    }, {
      "data" : {
        "id" : "60398",
        "shared_name" : "TIMM8A",
        "name" : "TIMM8A",
        "SUID" : 60398,
        "selected" : false
      },
      "position" : {
        "x" : -1950.4459713933898,
        "y" : -1770.9172323904832
      },
      "selected" : false
    }, {
      "data" : {
        "id" : "60394",
        "shared_name" : "TIMD4",
        "name" : "TIMD4",
        "SUID" : 60394,
        "selected" : false
      },
      "position" : {
        "x" : -647.3269833562804,
        "y" : -259.98466097935034
      },
      "selected" : false
    }, {
      "data" : {
        "id" : "60392",
        "shared_name" : "TICAM1",
        "name" : "TICAM1",
        "SUID" : 60392,
        "selected" : false
      },
      "position" : {
        "x" : -378.2030819890929,
        "y" : -654.860545989116
      },
      "selected" : false
    }, {
      "data" : {
        "id" : "60389",
        "shared_name" : "THSD7B",
        "name" : "THSD7B",
        "SUID" : 60389,
        "selected" : false
      },
      "position" : {
        "x" : 626.091321087079,
        "y" : -174.4739340506394
      },
      "selected" : false
    }, {
      "data" : {
        "id" : "60387",
        "shared_name" : "THSD4",
        "name" : "THSD4",
        "SUID" : 60387,
        "selected" : false
      },
      "position" : {
        "x" : 779.276623821454,
        "y" : 404.61328518764185
      },
      "selected" : false
    }, {
      "data" : {
        "id" : "60385",
        "shared_name" : "THYROID_HORMONE_RESISTANCE",
        "name" : "THYROID_HORMONE_RESISTANCE",
        "SUID" : 60385,
        "selected" : false
      },
      "position" : {
        "x" : -1277.5924557683898,
        "y" : -480.5087698660691
      },
      "selected" : false
    }, {
      "data" : {
        "id" : "60383",
        "shared_name" : "THRB",
        "name" : "THRB",
        "SUID" : 60383,
        "selected" : false
      },
      "position" : {
        "x" : -1029.8789547918273,
        "y" : -463.30889117344213
      },
      "selected" : false
    }, {
      "data" : {
        "id" : "60381",
        "shared_name" : "THPO",
        "name" : "THPO",
        "SUID" : 60381,
        "selected" : false
      },
      "position" : {
        "x" : -2734.2025631902648,
        "y" : -1171.6403769217332
      },
      "selected" : false
    }, {
      "data" : {
        "id" : "60379",
        "shared_name" : "THOC1",
        "name" : "THOC1",
        "SUID" : 60379,
        "selected" : false
      },
      "position" : {
        "x" : -449.23459138850694,
        "y" : 803.1275674142043
      },
      "selected" : false
    }, {
      "data" : {
        "id" : "60376",
        "shared_name" : "THEMIS",
        "name" : "THEMIS",
        "SUID" : 60376,
        "selected" : false
      },
      "position" : {
        "x" : 242.4930544855165,
        "y" : -1015.1156576834519
      },
      "selected" : false
    }, {
      "data" : {
        "id" : "60374",
        "shared_name" : "THBS2",
        "name" : "THBS2",
        "SUID" : 60374,
        "selected" : false
      },
      "position" : {
        "x" : -1151.5046872137023,
        "y" : -1012.6962851248582
      },
      "selected" : false
    }, {
      "data" : {
        "id" : "60372",
        "shared_name" : "THBD",
        "name" : "THBD",
        "SUID" : 60372,
        "selected" : false
      },
      "position" : {
        "x" : -957.5813473699523,
        "y" : -1402.7156943045457
      },
      "selected" : false
    }, {
      "data" : {
        "id" : "60370",
        "shared_name" : "THAP1",
        "name" : "THAP1",
        "SUID" : 60370,
        "selected" : false
      },
      "position" : {
        "x" : 1182.2898684503602,
        "y" : 476.60071194545435
      },
      "selected" : false
    }, {
      "data" : {
        "id" : "60363",
        "shared_name" : "THADA",
        "name" : "THADA",
        "SUID" : 60363,
        "selected" : false
      },
      "position" : {
        "x" : 205.09660062809462,
        "y" : -641.3443411551316
      },
      "selected" : false
    }, {
      "data" : {
        "id" : "60361",
        "shared_name" : "SEGAWA_SYNDROME",
        "name" : "SEGAWA_SYNDROME",
        "SUID" : 60361,
        "selected" : false
      },
      "position" : {
        "x" : -3.5041989324522547,
        "y" : -1908.4081991873582
      },
      "selected" : false
    }, {
      "data" : {
        "id" : "60359",
        "shared_name" : "TH",
        "name" : "TH",
        "SUID" : 60359,
        "selected" : false
      },
      "position" : {
        "x" : -2.513766193194442,
        "y" : -1602.4847372732957
      },
      "selected" : false
    }, {
      "data" : {
        "id" : "60357",
        "shared_name" : "PEELING_SKIN_SYNDROME",
        "name" : "PEELING_SKIN_SYNDROME",
        "SUID" : 60357,
        "selected" : false
      },
      "position" : {
        "x" : 1199.2808352472352,
        "y" : 80.8981362618606
      },
      "selected" : false
    }, {
      "data" : {
        "id" : "60355",
        "shared_name" : "TGM5",
        "name" : "TGM5",
        "SUID" : 60355,
        "selected" : false
      },
      "position" : {
        "x" : 920.3147707941102,
        "y" : -74.01583468540503
      },
      "selected" : false
    }, {
      "data" : {
        "id" : "60353",
        "shared_name" : "TGIF1",
        "name" : "TGIF1",
        "SUID" : 60353,
        "selected" : false
      },
      "position" : {
        "x" : 633.1961184503602,
        "y" : -90.7418783865769
      },
      "selected" : false
    }, {
      "data" : {
        "id" : "60351",
        "shared_name" : "TGFBRAP1",
        "name" : "TGFBRAP1",
        "SUID" : 60351,
        "selected" : false
      },
      "position" : {
        "x" : -531.152087116046,
        "y" : -1449.0391806326707
      },
      "selected" : false
    }, {
      "data" : {
        "id" : "60347",
        "shared_name" : "TGFBR3",
        "name" : "TGFBR3",
        "SUID" : 60347,
        "selected" : false
      },
      "position" : {
        "x" : -28.330309772296005,
        "y" : -380.3343542776902
      },
      "selected" : false
    }, {
      "data" : {
        "id" : "60342",
        "shared_name" : "TGFBR2",
        "name" : "TGFBR2",
        "SUID" : 60342,
        "selected" : false
      },
      "position" : {
        "x" : -198.50815095881944,
        "y" : -459.31184565647436
      },
      "selected" : false
    }, {
      "data" : {
        "id" : "60337",
        "shared_name" : "MALIGNANT_NEOPLASM,_WITHOUT_SPECIFICATION_OF_SITE",
        "name" : "MALIGNANT_NEOPLASM,_WITHOUT_SPECIFICATION_OF_SITE",
        "SUID" : 60337,
        "selected" : false
      },
      "position" : {
        "x" : 299.64289579411025,
        "y" : -1817.9898642264207
      },
      "selected" : false
    }, {
      "data" : {
        "id" : "60336",
        "shared_name" : "TGFBR1",
        "name" : "TGFBR1",
        "SUID" : 60336,
        "selected" : false
      },
      "position" : {
        "x" : 271.39817533512587,
        "y" : -1465.4726523123582
      },
      "selected" : false
    }, {
      "data" : {
        "id" : "60334",
        "shared_name" : "TGFBI",
        "name" : "TGFBI",
        "SUID" : 60334,
        "selected" : false
      },
      "position" : {
        "x" : 358.7694216730165,
        "y" : -2014.2170370779832
      },
      "selected" : false
    }, {
      "data" : {
        "id" : "60332",
        "shared_name" : "TGFB3",
        "name" : "TGFB3",
        "SUID" : 60332,
        "selected" : false
      },
      "position" : {
        "x" : -1745.7913083074523,
        "y" : -551.8206061087449
      },
      "selected" : false
    }, {
      "data" : {
        "id" : "60329",
        "shared_name" : "TGFB2",
        "name" : "TGFB2",
        "SUID" : 60329,
        "selected" : false
      },
      "position" : {
        "x" : 513.1420413019227,
        "y" : 18.72192776576685
      },
      "selected" : false
    }, {
      "data" : {
        "id" : "60326",
        "shared_name" : "TGFB1",
        "name" : "TGFB1",
        "SUID" : 60326,
        "selected" : false
      },
      "position" : {
        "x" : 1576.3217288019227,
        "y" : -553.8657644949753
      },
      "selected" : false
    }, {
      "data" : {
        "id" : "60323",
        "shared_name" : "TGFA",
        "name" : "TGFA",
        "SUID" : 60323,
        "selected" : false
      },
      "position" : {
        "x" : 125.9000369073915,
        "y" : 206.91150296107935
      },
      "selected" : false
    }, {
      "data" : {
        "id" : "60321",
        "shared_name" : "TG",
        "name" : "TG",
        "SUID" : 60321,
        "selected" : false
      },
      "position" : {
        "x" : 905.9513674737977,
        "y" : -524.0726126395066
      },
      "selected" : false
    }, {
      "data" : {
        "id" : "60316",
        "shared_name" : "TFRC",
        "name" : "TFRC",
        "SUID" : 60316,
        "selected" : false
      },
      "position" : {
        "x" : -229.67060365657335,
        "y" : -268.8433493338425
      },
      "selected" : false
    }, {
      "data" : {
        "id" : "60309",
        "shared_name" : "TFR2",
        "name" : "TFR2",
        "SUID" : 60309,
        "selected" : false
      },
      "position" : {
        "x" : -300.7482708929015,
        "y" : -309.3495444022019
      },
      "selected" : false
    }, {
      "data" : {
        "id" : "60307",
        "shared_name" : "TFPI",
        "name" : "TFPI",
        "SUID" : 60307,
        "selected" : false
      },
      "position" : {
        "x" : -1097.564440631671,
        "y" : -7.72680270298315
      },
      "selected" : false
    }, {
      "data" : {
        "id" : "60305",
        "shared_name" : "TFDP2",
        "name" : "TFDP2",
        "SUID" : 60305,
        "selected" : false
      },
      "position" : {
        "x" : 413.6529665948915,
        "y" : 480.1323891915481
      },
      "selected" : false
    }, {
      "data" : {
        "id" : "60303",
        "shared_name" : "TFCP2L1",
        "name" : "TFCP2L1",
        "SUID" : 60303,
        "selected" : false
      },
      "position" : {
        "x" : -428.4704922674132,
        "y" : -1133.2725790701707
      },
      "selected" : false
    }, {
      "data" : {
        "id" : "60300",
        "shared_name" : "CHAR_SYNDROME",
        "name" : "CHAR_SYNDROME",
        "SUID" : 60300,
        "selected" : false
      },
      "position" : {
        "x" : 1297.0255862237977,
        "y" : -648.6984823904832
      },
      "selected" : false
    }, {
      "data" : {
        "id" : "60298",
        "shared_name" : "TFAP2B",
        "name" : "TFAP2B",
        "SUID" : 60298,
        "selected" : false
      },
      "position" : {
        "x" : 972.1673098566102,
        "y" : -554.5080374441941
      },
      "selected" : false
    }, {
      "data" : {
        "id" : "60296",
        "shared_name" : "BRANCHIOOCULOFACIAL_SYNDROME",
        "name" : "BRANCHIOOCULOFACIAL_SYNDROME",
        "SUID" : 60296,
        "selected" : false
      },
      "position" : {
        "x" : 3886.7242518426942,
        "y" : 2788.2642861642043
      },
      "selected" : false
    }, {
      "data" : {
        "id" : "60295",
        "shared_name" : "TFAP2A",
        "name" : "TFAP2A",
        "SUID" : 60295,
        "selected" : false
      },
      "position" : {
        "x" : 3889.045842266278,
        "y" : 2680.52493679897
      },
      "selected" : false
    }, {
      "data" : {
        "id" : "60291",
        "shared_name" : "TF",
        "name" : "TF",
        "SUID" : 60291,
        "selected" : false
      },
      "position" : {
        "x" : 182.41331205387587,
        "y" : -191.19839083774878
      },
      "selected" : false
    }, {
      "data" : {
        "id" : "60289",
        "shared_name" : "TEX29",
        "name" : "TEX29",
        "SUID" : 60289,
        "selected" : false
      },
      "position" : {
        "x" : 1163.1226321222352,
        "y" : 17.199314240376225
      },
      "selected" : false
    }, {
      "data" : {
        "id" : "60285",
        "shared_name" : "TET2",
        "name" : "TET2",
        "SUID" : 60285,
        "selected" : false
      },
      "position" : {
        "x" : 641.6937991144227,
        "y" : -50.0894125662644
      },
      "selected" : false
    }, {
      "data" : {
        "id" : "60275",
        "shared_name" : "TERT",
        "name" : "TERT",
        "SUID" : 60275,
        "selected" : false
      },
      "position" : {
        "x" : 403.5055056573915,
        "y" : -362.24999606235815
      },
      "selected" : false
    }, {
      "data" : {
        "id" : "60273",
        "shared_name" : "VENOUS_MALFORMATIONS",
        "name" : "VENOUS_MALFORMATIONS",
        "SUID" : 60273,
        "selected" : false
      },
      "position" : {
        "x" : 3989.045842266278,
        "y" : 2788.2642861642043
      },
      "selected" : false
    }, {
      "data" : {
        "id" : "60272",
        "shared_name" : "TEK",
        "name" : "TEK",
        "SUID" : 60272,
        "selected" : false
      },
      "position" : {
        "x" : 3991.367432689862,
        "y" : 2680.52493679897
      },
      "selected" : false
    }, {
      "data" : {
        "id" : "60270",
        "shared_name" : "TECTA",
        "name" : "TECTA",
        "SUID" : 60270,
        "selected" : false
      },
      "position" : {
        "x" : -1619.6388424871398,
        "y" : -1743.9598349295457
      },
      "selected" : false
    }, {
      "data" : {
        "id" : "60268",
        "shared_name" : "TECRL",
        "name" : "TECRL",
        "SUID" : 60268,
        "selected" : false
      },
      "position" : {
        "x" : 146.65116605778212,
        "y" : -1780.6951864920457
      },
      "selected" : false
    }, {
      "data" : {
        "id" : "60266",
        "shared_name" : "SVEINSSON_CHOREORETINAL_ATROPHY",
        "name" : "SVEINSSON_CHOREORETINAL_ATROPHY",
        "SUID" : 60266,
        "selected" : false
      },
      "position" : {
        "x" : 924.0546389581727,
        "y" : 661.9259072579543
      },
      "selected" : false
    }, {
      "data" : {
        "id" : "60264",
        "shared_name" : "TEAD1",
        "name" : "TEAD1",
        "SUID" : 60264,
        "selected" : false
      },
      "position" : {
        "x" : 668.803723430829,
        "y" : 430.0300942696731
      },
      "selected" : false
    }, {
      "data" : {
        "id" : "60262",
        "shared_name" : "TDRP",
        "name" : "TDRP",
        "SUID" : 60262,
        "selected" : false
      },
      "position" : {
        "x" : -152.9471882818175,
        "y" : 1081.1879922188918
      },
      "selected" : false
    }, {
      "data" : {
        "id" : "60260",
        "shared_name" : "TDRD3",
        "name" : "TDRD3",
        "SUID" : 60260,
        "selected" : false
      },
      "position" : {
        "x" : -1027.799548053546,
        "y" : 379.62024319545435
      },
      "selected" : false
    }, {
      "data" : {
        "id" : "60257",
        "shared_name" : "TDP1",
        "name" : "TDP1",
        "SUID" : 60257,
        "selected" : false
      },
      "position" : {
        "x" : 1360.3367434503602,
        "y" : 400.2521401681106
      },
      "selected" : false
    }, {
      "data" : {
        "id" : "60255",
        "shared_name" : "FOREBRAIN_DEFECTS",
        "name" : "FOREBRAIN_DEFECTS",
        "SUID" : 60255,
        "selected" : false
      },
      "position" : {
        "x" : 4091.367432689862,
        "y" : 2788.2642861642043
      },
      "selected" : false
    }, {
      "data" : {
        "id" : "60254",
        "shared_name" : "TDGF1",
        "name" : "TDGF1",
        "SUID" : 60254,
        "selected" : false
      },
      "position" : {
        "x" : 4093.689023113446,
        "y" : 2680.52493679897
      },
      "selected" : false
    }, {
      "data" : {
        "id" : "60251",
        "shared_name" : "TCP1P3",
        "name" : "TCP1P3",
        "SUID" : 60251,
        "selected" : false
      },
      "position" : {
        "x" : -419.49008455256944,
        "y" : 62.4252358712356
      },
      "selected" : false
    }, {
      "data" : {
        "id" : "60249",
        "shared_name" : "VITAMIN_B12_DEFICIENCY_ANAEMIA",
        "name" : "VITAMIN_B12_DEFICIENCY_ANAEMIA",
        "SUID" : 60249,
        "selected" : false
      },
      "position" : {
        "x" : 4193.689023113446,
        "y" : 2788.2642861642043
      },
      "selected" : false
    }, {
      "data" : {
        "id" : "60248",
        "shared_name" : "TCN2",
        "name" : "TCN2",
        "SUID" : 60248,
        "selected" : false
      },
      "position" : {
        "x" : 4196.01061353703,
        "y" : 2680.52493679897
      },
      "selected" : false
    }, {
      "data" : {
        "id" : "60246",
        "shared_name" : "TCN1",
        "name" : "TCN1",
        "SUID" : 60246,
        "selected" : false
      },
      "position" : {
        "x" : 1519.2219973566102,
        "y" : -298.6702688895066
      },
      "selected" : false
    }, {
      "data" : {
        "id" : "60244",
        "shared_name" : "TCL6",
        "name" : "TCL6",
        "SUID" : 60244,
        "selected" : false
      },
      "position" : {
        "x" : -1077.1564206121398,
        "y" : -218.82555758579565
      },
      "selected" : false
    }, {
      "data" : {
        "id" : "60242",
        "shared_name" : "ADVERSE_RESPONSE_TO_AROMATASE_INHIBITORS",
        "name" : "ADVERSE_RESPONSE_TO_AROMATASE_INHIBITORS",
        "SUID" : 60242,
        "selected" : false
      },
      "position" : {
        "x" : 4296.01061353703,
        "y" : 2788.2642861642043
      },
      "selected" : false
    }, {
      "data" : {
        "id" : "60241",
        "shared_name" : "TCL1A",
        "name" : "TCL1A",
        "SUID" : 60241,
        "selected" : false
      },
      "position" : {
        "x" : 4298.332203960614,
        "y" : 2680.52493679897
      },
      "selected" : false
    }, {
      "data" : {
        "id" : "60238",
        "shared_name" : "TCHH",
        "name" : "TCHH",
        "SUID" : 60238,
        "selected" : false
      },
      "position" : {
        "x" : 1080.6984377862977,
        "y" : -1006.0018271170457
      },
      "selected" : false
    }, {
      "data" : {
        "id" : "60231",
        "shared_name" : "TCF7L2",
        "name" : "TCF7L2",
        "SUID" : 60231,
        "selected" : false
      },
      "position" : {
        "x" : -323.28187837581163,
        "y" : -423.21453272922827
      },
      "selected" : false
    }, {
      "data" : {
        "id" : "60227",
        "shared_name" : "PITT-HOPKINS_SYNDROME",
        "name" : "PITT-HOPKINS_SYNDROME",
        "SUID" : 60227,
        "selected" : false
      },
      "position" : {
        "x" : -691.2387265203429,
        "y" : -439.55779349430395
      },
      "selected" : false
    }, {
      "data" : {
        "id" : "60225",
        "shared_name" : "TCF4",
        "name" : "TCF4",
        "SUID" : 60225,
        "selected" : false
      },
      "position" : {
        "x" : -407.27173128108507,
        "y" : -247.90420138462378
      },
      "selected" : false
    }, {
      "data" : {
        "id" : "60223",
        "shared_name" : "TCF21",
        "name" : "TCF21",
        "SUID" : 60223,
        "selected" : false
      },
      "position" : {
        "x" : -847.1442135808898,
        "y" : -551.6789892874558
      },
      "selected" : false
    }, {
      "data" : {
        "id" : "60219",
        "shared_name" : "TCERG1L",
        "name" : "TCERG1L",
        "SUID" : 60219,
        "selected" : false
      },
      "position" : {
        "x" : 216.1449099542665,
        "y" : -475.8635939322312
      },
      "selected" : false
    }, {
      "data" : {
        "id" : "60216",
        "shared_name" : "TCAP",
        "name" : "TCAP",
        "SUID" : 60216,
        "selected" : false
      },
      "position" : {
        "x" : -1498.6350583074523,
        "y" : -513.0965460501511
      },
      "selected" : false
    }, {
      "data" : {
        "id" : "60214",
        "shared_name" : "TBXAS1",
        "name" : "TBXAS1",
        "SUID" : 60214,
        "selected" : false
      },
      "position" : {
        "x" : 193.25373563786025,
        "y" : -1045.8919028006394
      },
      "selected" : false
    }, {
      "data" : {
        "id" : "60209",
        "shared_name" : "TBX5",
        "name" : "TBX5",
        "SUID" : 60209,
        "selected" : false
      },
      "position" : {
        "x" : -418.5900296209288,
        "y" : -588.1399496756394
      },
      "selected" : false
    }, {
      "data" : {
        "id" : "60207",
        "shared_name" : "TBX4",
        "name" : "TBX4",
        "SUID" : 60207,
        "selected" : false
      },
      "position" : {
        "x" : 346.0836306573915,
        "y" : -1563.2574423514207
      },
      "selected" : false
    }, {
      "data" : {
        "id" : "60205",
        "shared_name" : "ULNAR-MAMMARY_SYNDROME",
        "name" : "ULNAR-MAMMARY_SYNDROME",
        "SUID" : 60205,
        "selected" : false
      },
      "position" : {
        "x" : 77.3966189386415,
        "y" : 111.68127835170435
      },
      "selected" : false
    }, {
      "data" : {
        "id" : "60201",
        "shared_name" : "TBX3",
        "name" : "TBX3",
        "SUID" : 60201,
        "selected" : false
      },
      "position" : {
        "x" : 86.3890505792665,
        "y" : -225.0789602957566
      },
      "selected" : false
    }, {
      "data" : {
        "id" : "60199",
        "shared_name" : "TBX21",
        "name" : "TBX21",
        "SUID" : 60199,
        "selected" : false
      },
      "position" : {
        "x" : 331.1522341730165,
        "y" : -1123.0144613943894
      },
      "selected" : false
    }, {
      "data" : {
        "id" : "60197",
        "shared_name" : "TBX20",
        "name" : "TBX20",
        "SUID" : 60197,
        "selected" : false
      },
      "position" : {
        "x" : -1851.4707516668273,
        "y" : -479.51905047519995
      },
      "selected" : false
    }, {
      "data" : {
        "id" : "60194",
        "shared_name" : "TBX2",
        "name" : "TBX2",
        "SUID" : 60194,
        "selected" : false
      },
      "position" : {
        "x" : 360.70612821598525,
        "y" : 208.30652249232935
      },
      "selected" : false
    }, {
      "data" : {
        "id" : "60192",
        "shared_name" : "ADRENOCORTICOTROPIC_HORMONE_",
        "name" : "ADRENOCORTICOTROPIC_HORMONE_",
        "SUID" : 60192,
        "selected" : false
      },
      "position" : {
        "x" : -2912.4301022527648,
        "y" : 3099.385532502095
      },
      "selected" : false
    }, {
      "data" : {
        "id" : "60191",
        "shared_name" : "TBX19",
        "name" : "TBX19",
        "SUID" : 60191,
        "selected" : false
      },
      "position" : {
        "x" : -2910.1085118291808,
        "y" : 2991.6461831368606
      },
      "selected" : false
    }, {
      "data" : {
        "id" : "60188",
        "shared_name" : "COUSIN_SYNDROME",
        "name" : "COUSIN_SYNDROME",
        "SUID" : 60188,
        "selected" : false
      },
      "position" : {
        "x" : -1118.8723629949523,
        "y" : -911.2476767264207
      },
      "selected" : false
    }, {
      "data" : {
        "id" : "60187",
        "shared_name" : "TBX15",
        "name" : "TBX15",
        "SUID" : 60187,
        "selected" : false
      },
      "position" : {
        "x" : -996.9000729558898,
        "y" : -678.1700705252488
      },
      "selected" : false
    }, {
      "data" : {
        "id" : "60182",
        "shared_name" : "TBX1",
        "name" : "TBX1",
        "SUID" : 60182,
        "selected" : false
      },
      "position" : {
        "x" : -1956.6639889715148,
        "y" : -401.2972296439011
      },
      "selected" : false
    }, {
      "data" : {
        "id" : "60179",
        "shared_name" : "TBP",
        "name" : "TBP",
        "SUID" : 60179,
        "selected" : false
      },
      "position" : {
        "x" : 208.95576200504775,
        "y" : 243.2445718087356
      },
      "selected" : false
    }, {
      "data" : {
        "id" : "60176",
        "shared_name" : "TBL2",
        "name" : "TBL2",
        "SUID" : 60176,
        "selected" : false
      },
      "position" : {
        "x" : -654.8333310125304,
        "y" : -398.3527754507859
      },
      "selected" : false
    }, {
      "data" : {
        "id" : "60173",
        "shared_name" : "KENNY-CAFFEY_SYNDROME-1",
        "name" : "KENNY-CAFFEY_SYNDROME-1",
        "SUID" : 60173,
        "selected" : false
      },
      "position" : {
        "x" : 1089.6858645441102,
        "y" : -1753.7886923514207
      },
      "selected" : false
    }, {
      "data" : {
        "id" : "60171",
        "shared_name" : "TBCE",
        "name" : "TBCE",
        "SUID" : 60171,
        "selected" : false
      },
      "position" : {
        "x" : 961.2022219659852,
        "y" : -1536.8476523123582
      },
      "selected" : false
    }, {
      "data" : {
        "id" : "60169",
        "shared_name" : "TBC1D8",
        "name" : "TBC1D8",
        "SUID" : 60169,
        "selected" : false
      },
      "position" : {
        "x" : 584.7615481378602,
        "y" : -556.9710730276902
      },
      "selected" : false
    }, {
      "data" : {
        "id" : "60167",
        "shared_name" : "TBC1D30",
        "name" : "TBC1D30",
        "SUID" : 60167,
        "selected" : false
      },
      "position" : {
        "x" : 248.43327054996962,
        "y" : 850.5679971017043
      },
      "selected" : false
    }, {
      "data" : {
        "id" : "60165",
        "shared_name" : "TBC1D22A",
        "name" : "TBC1D22A",
        "SUID" : 60165,
        "selected" : false
      },
      "position" : {
        "x" : 504.30817899723525,
        "y" : 528.9835244454543
      },
      "selected" : false
    }, {
      "data" : {
        "id" : "60163",
        "shared_name" : "TBC1D1",
        "name" : "TBC1D1",
        "SUID" : 60163,
        "selected" : false
      },
      "position" : {
        "x" : -256.79921998958116,
        "y" : -1338.222835417827
      },
      "selected" : false
    }, {
      "data" : {
        "id" : "60159",
        "shared_name" : "BITTER_TASTE_RESPONSE",
        "name" : "BITTER_TASTE_RESPONSE",
        "SUID" : 60159,
        "selected" : false
      },
      "position" : {
        "x" : 30.374600506024308,
        "y" : 1182.8941689767043
      },
      "selected" : false
    }, {
      "data" : {
        "id" : "60158",
        "shared_name" : "TAS2R38",
        "name" : "TAS2R38",
        "SUID" : 60158,
        "selected" : false
      },
      "position" : {
        "x" : 5.87254056950087,
        "y" : 891.7355996407668
      },
      "selected" : false
    }, {
      "data" : {
        "id" : "60156",
        "shared_name" : "TAS2R16",
        "name" : "TAS2R16",
        "SUID" : 60156,
        "selected" : false
      },
      "position" : {
        "x" : -636.147936725421,
        "y" : 112.41907132045435
      },
      "selected" : false
    }, {
      "data" : {
        "id" : "60154",
        "shared_name" : "TARDBPP1",
        "name" : "TARDBPP1",
        "SUID" : 60154,
        "selected" : false
      },
      "position" : {
        "x" : 1098.0521975519227,
        "y" : -170.12746798618628
      },
      "selected" : false
    }, {
      "data" : {
        "id" : "60151",
        "shared_name" : "TARDBP",
        "name" : "TARDBP",
        "SUID" : 60151,
        "selected" : false
      },
      "position" : {
        "x" : -706.0963620183898,
        "y" : 72.2227212227981
      },
      "selected" : false
    }, {
      "data" : {
        "id" : "60149",
        "shared_name" : "TARBP1",
        "name" : "TARBP1",
        "SUID" : 60149,
        "selected" : false
      },
      "position" : {
        "x" : 135.47285184879775,
        "y" : 1002.7071572579543
      },
      "selected" : false
    }, {
      "data" : {
        "id" : "60147",
        "shared_name" : "TAPBP",
        "name" : "TAPBP",
        "SUID" : 60147,
        "selected" : false
      },
      "position" : {
        "x" : 1102.8645754816102,
        "y" : -2064.2882040701707
      },
      "selected" : false
    }, {
      "data" : {
        "id" : "60144",
        "shared_name" : "TAP2",
        "name" : "TAP2",
        "SUID" : 60144,
        "selected" : false
      },
      "position" : {
        "x" : 423.1634646417665,
        "y" : -1889.3635214529832
      },
      "selected" : false
    }, {
      "data" : {
        "id" : "60142",
        "shared_name" : "TAP1",
        "name" : "TAP1",
        "SUID" : 60142,
        "selected" : false
      },
      "position" : {
        "x" : 1093.7356692316102,
        "y" : -2192.347164031108
      },
      "selected" : false
    }, {
      "data" : {
        "id" : "60140",
        "shared_name" : "TAOK1",
        "name" : "TAOK1",
        "SUID" : 60140,
        "selected" : false
      },
      "position" : {
        "x" : -528.7487057683898,
        "y" : -1295.700618620952
      },
      "selected" : false
    }, {
      "data" : {
        "id" : "60138",
        "shared_name" : "TRANSALDOLASE_DEFICIENCY",
        "name" : "TRANSALDOLASE_DEFICIENCY",
        "SUID" : 60138,
        "selected" : false
      },
      "position" : {
        "x" : -2810.1085118291808,
        "y" : 3099.385532502095
      },
      "selected" : false
    }, {
      "data" : {
        "id" : "60137",
        "shared_name" : "TALDO1",
        "name" : "TALDO1",
        "SUID" : 60137,
        "selected" : false
      },
      "position" : {
        "x" : -2807.786921405597,
        "y" : 2991.6461831368606
      },
      "selected" : false
    }, {
      "data" : {
        "id" : "60134",
        "shared_name" : "TAL2",
        "name" : "TAL2",
        "SUID" : 60134,
        "selected" : false
      },
      "position" : {
        "x" : 430.471203899579,
        "y" : -234.1043051443894
      },
      "selected" : false
    }, {
      "data" : {
        "id" : "60132",
        "shared_name" : "TAL1",
        "name" : "TAL1",
        "SUID" : 60132,
        "selected" : false
      },
      "position" : {
        "x" : -85.37199678401475,
        "y" : -631.132533904155
      },
      "selected" : false
    }, {
      "data" : {
        "id" : "60127",
        "shared_name" : "TAGAP",
        "name" : "TAGAP",
        "SUID" : 60127,
        "selected" : false
      },
      "position" : {
        "x" : 21.195309734539933,
        "y" : -882.3536032400925
      },
      "selected" : false
    }, {
      "data" : {
        "id" : "60125",
        "shared_name" : "TAF1C",
        "name" : "TAF1C",
        "SUID" : 60125,
        "selected" : false
      },
      "position" : {
        "x" : -1404.9265622137023,
        "y" : -183.1140707693894
      },
      "selected" : false
    }, {
      "data" : {
        "id" : "60123",
        "shared_name" : "TACSTD2",
        "name" : "TACSTD2",
        "SUID" : 60123,
        "selected" : false
      },
      "position" : {
        "x" : 341.44575223942275,
        "y" : -2065.591792937358
      },
      "selected" : false
    }, {
      "data" : {
        "id" : "60121",
        "shared_name" : "TACC3",
        "name" : "TACC3",
        "SUID" : 60121,
        "selected" : false
      },
      "position" : {
        "x" : 375.85944852848525,
        "y" : -585.4330404959519
      },
      "selected" : false
    }, {
      "data" : {
        "id" : "60119",
        "shared_name" : "TACC2",
        "name" : "TACC2",
        "SUID" : 60119,
        "selected" : false
      },
      "position" : {
        "x" : 405.77277860661025,
        "y" : 249.12427151576685
      },
      "selected" : false
    }, {
      "data" : {
        "id" : "60116",
        "shared_name" : "T",
        "name" : "T",
        "SUID" : 60116,
        "selected" : false
      },
      "position" : {
        "x" : 673.091076946454,
        "y" : -958.4060324393113
      },
      "selected" : false
    }, {
      "data" : {
        "id" : "60113",
        "shared_name" : "SYT6",
        "name" : "SYT6",
        "SUID" : 60113,
        "selected" : false
      },
      "position" : {
        "x" : -405.7587002752257,
        "y" : 320.73291409389185
      },
      "selected" : false
    }, {
      "data" : {
        "id" : "60111",
        "shared_name" : "SYT4",
        "name" : "SYT4",
        "SUID" : 60111,
        "selected" : false
      },
      "position" : {
        "x" : -523.8624142644835,
        "y" : 698.0009805001418
      },
      "selected" : false
    }, {
      "data" : {
        "id" : "60109",
        "shared_name" : "SYT16",
        "name" : "SYT16",
        "SUID" : 60109,
        "selected" : false
      },
      "position" : {
        "x" : 36.87498197575087,
        "y" : -2676.2274130545457
      },
      "selected" : false
    }, {
      "data" : {
        "id" : "60107",
        "shared_name" : "SYT10",
        "name" : "SYT10",
        "SUID" : 60107,
        "selected" : false
      },
      "position" : {
        "x" : -1284.0747555730773,
        "y" : -175.3561361990769
      },
      "selected" : false
    }, {
      "data" : {
        "id" : "60105",
        "shared_name" : "SYT1",
        "name" : "SYT1",
        "SUID" : 60105,
        "selected" : false
      },
      "position" : {
        "x" : -2066.769961261554,
        "y" : 2564.9463006295364
      },
      "selected" : false
    }, {
      "data" : {
        "id" : "60103",
        "shared_name" : "SYNRG",
        "name" : "SYNRG",
        "SUID" : 60103,
        "selected" : false
      },
      "position" : {
        "x" : 857.6332522394227,
        "y" : -1260.0527304373582
      },
      "selected" : false
    }, {
      "data" : {
        "id" : "60101",
        "shared_name" : "SYNGAP1",
        "name" : "SYNGAP1",
        "SUID" : 60101,
        "selected" : false
      },
      "position" : {
        "x" : -1090.390368366046,
        "y" : 499.48401272670435
      },
      "selected" : false
    }, {
      "data" : {
        "id" : "60099",
        "shared_name" : "SYNE2",
        "name" : "SYNE2",
        "SUID" : 60099,
        "selected" : false
      },
      "position" : {
        "x" : -298.006335162921,
        "y" : 372.16528714076685
      },
      "selected" : false
    }, {
      "data" : {
        "id" : "60095",
        "shared_name" : "SYNE1",
        "name" : "SYNE1",
        "SUID" : 60095,
        "selected" : false
      },
      "position" : {
        "x" : -96.05949678401475,
        "y" : 252.7014809884231
      },
      "selected" : false
    }, {
      "data" : {
        "id" : "60092",
        "shared_name" : "SYN3",
        "name" : "SYN3",
        "SUID" : 60092,
        "selected" : false
      },
      "position" : {
        "x" : -73.36213960628038,
        "y" : -791.6521872244675
      },
      "selected" : false
    }, {
      "data" : {
        "id" : "60089",
        "shared_name" : "SYN2",
        "name" : "SYN2",
        "SUID" : 60089,
        "selected" : false
      },
      "position" : {
        "x" : -328.06899538020616,
        "y" : -143.93471896274878
      },
      "selected" : false
    }, {
      "data" : {
        "id" : "60087",
        "shared_name" : "VASCULAR_DEMENTIA",
        "name" : "VASCULAR_DEMENTIA",
        "SUID" : 60087,
        "selected" : false
      },
      "position" : {
        "x" : -272.4169110296202,
        "y" : -656.3675039969285
      },
      "selected" : false
    }, {
      "data" : {
        "id" : "60084",
        "shared_name" : "SYK",
        "name" : "SYK",
        "SUID" : 60084,
        "selected" : false
      },
      "position" : {
        "x" : 2.929593181805558,
        "y" : -791.9442709647019
      },
      "selected" : false
    }, {
      "data" : {
        "id" : "60080",
        "shared_name" : "SYCP2L",
        "name" : "SYCP2L",
        "SUID" : 60080,
        "selected" : false
      },
      "position" : {
        "x" : -371.48291292171007,
        "y" : -29.57128512485815
      },
      "selected" : false
    }, {
      "data" : {
        "id" : "60078",
        "shared_name" : "SYCE2",
        "name" : "SYCE2",
        "SUID" : 60078,
        "selected" : false
      },
      "position" : {
        "x" : -932.0756100652648,
        "y" : 154.6094399727981
      },
      "selected" : false
    }, {
      "data" : {
        "id" : "60076",
        "shared_name" : "SVIL",
        "name" : "SVIL",
        "SUID" : 60076,
        "selected" : false
      },
      "position" : {
        "x" : 1688.2892580987977,
        "y" : -104.08205782993628
      },
      "selected" : false
    }, {
      "data" : {
        "id" : "60074",
        "shared_name" : "SVEP1",
        "name" : "SVEP1",
        "SUID" : 60074,
        "selected" : false
      },
      "position" : {
        "x" : 577.355725383954,
        "y" : 430.9325600899856
      },
      "selected" : false
    }, {
      "data" : {
        "id" : "60072",
        "shared_name" : "SUSD1",
        "name" : "SUSD1",
        "SUID" : 60072,
        "selected" : false
      },
      "position" : {
        "x" : 586.4260989191102,
        "y" : 653.0576211251418
      },
      "selected" : false
    }, {
      "data" : {
        "id" : "60070",
        "shared_name" : "SURF1",
        "name" : "SURF1",
        "SUID" : 60070,
        "selected" : false
      },
      "position" : {
        "x" : -1686.7946042058898,
        "y" : 18.3960610665481
      },
      "selected" : false
    }, {
      "data" : {
        "id" : "60065",
        "shared_name" : "SUPT3H",
        "name" : "SUPT3H",
        "SUID" : 60065,
        "selected" : false
      },
      "position" : {
        "x" : -74.527331256671,
        "y" : -59.3916586600144
      },
      "selected" : false
    }, {
      "data" : {
        "id" : "60060",
        "shared_name" : "SUOX",
        "name" : "SUOX",
        "SUID" : 60060,
        "selected" : false
      },
      "position" : {
        "x" : 318.38789091129775,
        "y" : -951.3138388357957
      },
      "selected" : false
    }, {
      "data" : {
        "id" : "60058",
        "shared_name" : "SUMO4",
        "name" : "SUMO4",
        "SUID" : 60058,
        "selected" : false
      },
      "position" : {
        "x" : -26.444994830889755,
        "y" : -1420.175960417827
      },
      "selected" : false
    }, {
      "data" : {
        "id" : "60056",
        "shared_name" : "MULTIPLE_SULFATASE_DEFICIENCY",
        "name" : "MULTIPLE_SULFATASE_DEFICIENCY",
        "SUID" : 60056,
        "selected" : false
      },
      "position" : {
        "x" : -2707.786921405597,
        "y" : 3099.385532502095
      },
      "selected" : false
    }, {
      "data" : {
        "id" : "60055",
        "shared_name" : "SUMF1",
        "name" : "SUMF1",
        "SUID" : 60055,
        "selected" : false
      },
      "position" : {
        "x" : -2705.465330982013,
        "y" : 2991.6461831368606
      },
      "selected" : false
    }, {
      "data" : {
        "id" : "60053",
        "shared_name" : "SULF2",
        "name" : "SULF2",
        "SUID" : 60053,
        "selected" : false
      },
      "position" : {
        "x" : -723.555651569171,
        "y" : 551.8530312813918
      },
      "selected" : false
    }, {
      "data" : {
        "id" : "60050",
        "shared_name" : "SULF1",
        "name" : "SULF1",
        "SUID" : 60050,
        "selected" : false
      },
      "position" : {
        "x" : 44.96404752750868,
        "y" : 420.70056546107935
      },
      "selected" : false
    }, {
      "data" : {
        "id" : "60048",
        "shared_name" : "SUGCT",
        "name" : "SUGCT",
        "SUID" : 60048,
        "selected" : false
      },
      "position" : {
        "x" : 971.8562747003602,
        "y" : 102.92895901576685
      },
      "selected" : false
    }, {
      "data" : {
        "id" : "60046",
        "shared_name" : "SUFU",
        "name" : "SUFU",
        "SUID" : 60046,
        "selected" : false
      },
      "position" : {
        "x" : 220.01871976871962,
        "y" : -279.6281088553269
      },
      "selected" : false
    }, {
      "data" : {
        "id" : "60042",
        "shared_name" : "SUCLG2",
        "name" : "SUCLG2",
        "SUID" : 60042,
        "selected" : false
      },
      "position" : {
        "x" : 82.56022367496962,
        "y" : -302.5999106131394
      },
      "selected" : false
    }, {
      "data" : {
        "id" : "60040",
        "shared_name" : "STX6",
        "name" : "STX6",
        "SUID" : 60040,
        "selected" : false
      },
      "position" : {
        "x" : 446.343030071454,
        "y" : 565.1782876290481
      },
      "selected" : false
    }, {
      "data" : {
        "id" : "60038",
        "shared_name" : "STX17",
        "name" : "STX17",
        "SUID" : 60038,
        "selected" : false
      },
      "position" : {
        "x" : -594.9732846258116,
        "y" : -1580.8951376639207
      },
      "selected" : false
    }, {
      "data" : {
        "id" : "60036",
        "shared_name" : "STX16",
        "name" : "STX16",
        "SUID" : 60036,
        "selected" : false
      },
      "position" : {
        "x" : 1551.2154055597352,
        "y" : -1221.7056235037644
      },
      "selected" : false
    }, {
      "data" : {
        "id" : "60034",
        "shared_name" : "STX11",
        "name" : "STX11",
        "SUID" : 60034,
        "selected" : false
      },
      "position" : {
        "x" : 142.46015653629775,
        "y" : -2172.2022665701707
      },
      "selected" : false
    }, {
      "data" : {
        "id" : "60032",
        "shared_name" : "STT3A",
        "name" : "STT3A",
        "SUID" : 60032,
        "selected" : false
      },
      "position" : {
        "x" : -390.42399873713975,
        "y" : 324.9016763009231
      },
      "selected" : false
    }, {
      "data" : {
        "id" : "60030",
        "shared_name" : "STRC",
        "name" : "STRC",
        "SUID" : 60030,
        "selected" : false
      },
      "position" : {
        "x" : -1843.3728512762023,
        "y" : -1649.9996298514207
      },
      "selected" : false
    }, {
      "data" : {
        "id" : "60028",
        "shared_name" : "STRA6",
        "name" : "STRA6",
        "SUID" : 60028,
        "selected" : false
      },
      "position" : {
        "x" : 1808.8578616144227,
        "y" : -404.4370993338425
      },
      "selected" : false
    }, {
      "data" : {
        "id" : "60025",
        "shared_name" : "STK39",
        "name" : "STK39",
        "SUID" : 60025,
        "selected" : false
      },
      "position" : {
        "x" : -419.0325802801085,
        "y" : 203.5790444649856
      },
      "selected" : false
    }, {
      "data" : {
        "id" : "60023",
        "shared_name" : "STK36",
        "name" : "STK36",
        "SUID" : 60023,
        "selected" : false
      },
      "position" : {
        "x" : 624.3216067316102,
        "y" : 693.1409951485793
      },
      "selected" : false
    }, {
      "data" : {
        "id" : "60021",
        "shared_name" : "STK33",
        "name" : "STK33",
        "SUID" : 60021,
        "selected" : false
      },
      "position" : {
        "x" : 648.7623415948915,
        "y" : 37.82141507045435
      },
      "selected" : false
    }, {
      "data" : {
        "id" : "60019",
        "shared_name" : "STK32B",
        "name" : "STK32B",
        "SUID" : 60019,
        "selected" : false
      },
      "position" : {
        "x" : -981.3841427801085,
        "y" : -372.94821536167456
      },
      "selected" : false
    }, {
      "data" : {
        "id" : "60016",
        "shared_name" : "STK24",
        "name" : "STK24",
        "SUID" : 60016,
        "selected" : false
      },
      "position" : {
        "x" : -274.73637666682725,
        "y" : 61.43628323451685
      },
      "selected" : false
    }, {
      "data" : {
        "id" : "60014",
        "shared_name" : "STK19",
        "name" : "STK19",
        "SUID" : 60014,
        "selected" : false
      },
      "position" : {
        "x" : -635.2652768133116,
        "y" : -921.5359457693894
      },
      "selected" : false
    }, {
      "data" : {
        "id" : "60009",
        "shared_name" : "STK11",
        "name" : "STK11",
        "SUID" : 60009,
        "selected" : false
      },
      "position" : {
        "x" : -207.25496187190538,
        "y" : -527.0043677054246
      },
      "selected" : false
    }, {
      "data" : {
        "id" : "60007",
        "shared_name" : "STIP1",
        "name" : "STIP1",
        "SUID" : 60007,
        "selected" : false
      },
      "position" : {
        "x" : -847.1826657293273,
        "y" : 500.8048745431106
      },
      "selected" : false
    }, {
      "data" : {
        "id" : "60005",
        "shared_name" : "STIM2",
        "name" : "STIM2",
        "SUID" : 60005,
        "selected" : false
      },
      "position" : {
        "x" : 143.87455472965712,
        "y" : -514.893894072612
      },
      "selected" : false
    }, {
      "data" : {
        "id" : "60003",
        "shared_name" : "IMMUNE_DYSFUNCTION",
        "name" : "IMMUNE_DYSFUNCTION",
        "SUID" : 60003,
        "selected" : false
      },
      "position" : {
        "x" : -2605.465330982013,
        "y" : 3099.385532502095
      },
      "selected" : false
    }, {
      "data" : {
        "id" : "60002",
        "shared_name" : "STIM1",
        "name" : "STIM1",
        "SUID" : 60002,
        "selected" : false
      },
      "position" : {
        "x" : -2603.143740558429,
        "y" : 2991.6461831368606
      },
      "selected" : false
    }, {
      "data" : {
        "id" : "59999",
        "shared_name" : "STAT6",
        "name" : "STAT6",
        "SUID" : 59999,
        "selected" : false
      },
      "position" : {
        "x" : -966.8223752019835,
        "y" : -1092.415218230327
      },
      "selected" : false
    }, {
      "data" : {
        "id" : "59996",
        "shared_name" : "STAT5B",
        "name" : "STAT5B",
        "SUID" : 59996,
        "selected" : false
      },
      "position" : {
        "x" : 513.0814944269227,
        "y" : -1586.5562704764207
      },
      "selected" : false
    }, {
      "data" : {
        "id" : "59988",
        "shared_name" : "STAT4",
        "name" : "STAT4",
        "SUID" : 59988,
        "selected" : false
      },
      "position" : {
        "x" : -322.43478670100694,
        "y" : -1092.8220785818894
      },
      "selected" : false
    }, {
      "data" : {
        "id" : "59984",
        "shared_name" : "STAT3",
        "name" : "STAT3",
        "SUID" : 59984,
        "selected" : false
      },
      "position" : {
        "x" : 142.8148318292665,
        "y" : -1362.5254477225144
      },
      "selected" : false
    }, {
      "data" : {
        "id" : "59981",
        "shared_name" : "STAT2",
        "name" : "STAT2",
        "SUID" : 59981,
        "selected" : false
      },
      "position" : {
        "x" : 166.70560941715712,
        "y" : -586.7757986746628
      },
      "selected" : false
    }, {
      "data" : {
        "id" : "59979",
        "shared_name" : "STAT1",
        "name" : "STAT1",
        "SUID" : 59979,
        "selected" : false
      },
      "position" : {
        "x" : 250.5975466730165,
        "y" : -2054.373287077983
      },
      "selected" : false
    }, {
      "data" : {
        "id" : "59976",
        "shared_name" : "STARD3NL",
        "name" : "STARD3NL",
        "SUID" : 59976,
        "selected" : false
      },
      "position" : {
        "x" : 301.26438627262587,
        "y" : -158.47701632603003
      },
      "selected" : false
    }, {
      "data" : {
        "id" : "59974",
        "shared_name" : "STARD3",
        "name" : "STARD3",
        "SUID" : 59974,
        "selected" : false
      },
      "position" : {
        "x" : -777.1111325262023,
        "y" : -79.89095675571753
      },
      "selected" : false
    }, {
      "data" : {
        "id" : "59972",
        "shared_name" : "STARD13",
        "name" : "STARD13",
        "SUID" : 59972,
        "selected" : false
      },
      "position" : {
        "x" : -677.3556088445616,
        "y" : -267.25104891880346
      },
      "selected" : false
    }, {
      "data" : {
        "id" : "59970",
        "shared_name" : "STAP1",
        "name" : "STAP1",
        "SUID" : 59970,
        "selected" : false
      },
      "position" : {
        "x" : -815.8209713933898,
        "y" : 410.2865639962356
      },
      "selected" : false
    }, {
      "data" : {
        "id" : "59967",
        "shared_name" : "STAB2",
        "name" : "STAB2",
        "SUID" : 59967,
        "selected" : false
      },
      "position" : {
        "x" : -281.9711483953429,
        "y" : -69.97201144321753
      },
      "selected" : false
    }, {
      "data" : {
        "id" : "59965",
        "shared_name" : "ST8SIA6",
        "name" : "ST8SIA6",
        "SUID" : 59965,
        "selected" : false
      },
      "position" : {
        "x" : 33.77670011539931,
        "y" : -820.8521994314988
      },
      "selected" : false
    }, {
      "data" : {
        "id" : "59963",
        "shared_name" : "ST8SIA1",
        "name" : "ST8SIA1",
        "SUID" : 59963,
        "selected" : false
      },
      "position" : {
        "x" : -1239.1810788152648,
        "y" : -310.3301047049363
      },
      "selected" : false
    }, {
      "data" : {
        "id" : "59960",
        "shared_name" : "ST6GAL1",
        "name" : "ST6GAL1",
        "SUID" : 59960,
        "selected" : false
      },
      "position" : {
        "x" : -264.99728670100694,
        "y" : -278.9506949148972
      },
      "selected" : false
    }, {
      "data" : {
        "id" : "59958",
        "shared_name" : "ST3GAL5",
        "name" : "ST3GAL5",
        "SUID" : 59958,
        "selected" : false
      },
      "position" : {
        "x" : 1188.2681399347352,
        "y" : 598.5584756173293
      },
      "selected" : false
    }, {
      "data" : {
        "id" : "59956",
        "shared_name" : "ST3GAL4",
        "name" : "ST3GAL4",
        "SUID" : 59956,
        "selected" : false
      },
      "position" : {
        "x" : -1023.218981647296,
        "y" : -314.1252707205613
      },
      "selected" : false
    }, {
      "data" : {
        "id" : "59954",
        "shared_name" : "ST14",
        "name" : "ST14",
        "SUID" : 59954,
        "selected" : false
      },
      "position" : {
        "x" : -1698.4218014715148,
        "y" : -1180.8135946951707
      },
      "selected" : false
    }, {
      "data" : {
        "id" : "59952",
        "shared_name" : "ST13P4",
        "name" : "ST13P4",
        "SUID" : 59952,
        "selected" : false
      },
      "position" : {
        "x" : 388.37275419254775,
        "y" : -994.5861777029832
      },
      "selected" : false
    }, {
      "data" : {
        "id" : "59948",
        "shared_name" : "ST13P1",
        "name" : "ST13P1",
        "SUID" : 59948,
        "selected" : false
      },
      "position" : {
        "x" : -169.20589342097765,
        "y" : -232.12858187778784
      },
      "selected" : false
    }, {
      "data" : {
        "id" : "59946",
        "shared_name" : "SSTR5",
        "name" : "SSTR5",
        "SUID" : 59946,
        "selected" : false
      },
      "position" : {
        "x" : 1791.1966067316102,
        "y" : -1308.655208464702
      },
      "selected" : false
    }, {
      "data" : {
        "id" : "59944",
        "shared_name" : "SSSCA1",
        "name" : "SSSCA1",
        "SUID" : 59944,
        "selected" : false
      },
      "position" : {
        "x" : 525.2134524347352,
        "y" : 172.3427163399856
      },
      "selected" : false
    }, {
      "data" : {
        "id" : "59942",
        "shared_name" : "SSPN",
        "name" : "SSPN",
        "SUID" : 59942,
        "selected" : false
      },
      "position" : {
        "x" : -533.278796100421,
        "y" : -398.8041876517136
      },
      "selected" : false
    }, {
      "data" : {
        "id" : "59939",
        "shared_name" : "SSBP2",
        "name" : "SSBP2",
        "SUID" : 59939,
        "selected" : false
      },
      "position" : {
        "x" : 177.436047649579,
        "y" : 18.306980256001225
      },
      "selected" : false
    }, {
      "data" : {
        "id" : "59935",
        "shared_name" : "SRR",
        "name" : "SRR",
        "SUID" : 59935,
        "selected" : false
      },
      "position" : {
        "x" : -429.5931729314757,
        "y" : -477.5917204581101
      },
      "selected" : false
    }, {
      "data" : {
        "id" : "59933",
        "shared_name" : "SRPRB",
        "name" : "SRPRB",
        "SUID" : 59933,
        "selected" : false
      },
      "position" : {
        "x" : -562.287829303546,
        "y" : 324.73047268764185
      },
      "selected" : false
    }, {
      "data" : {
        "id" : "59931",
        "shared_name" : "SRPK2",
        "name" : "SRPK2",
        "SUID" : 59931,
        "selected" : false
      },
      "position" : {
        "x" : 367.9154177667665,
        "y" : 78.5692788399856
      },
      "selected" : false
    }, {
      "data" : {
        "id" : "59929",
        "shared_name" : "SREBF1",
        "name" : "SREBF1",
        "SUID" : 59929,
        "selected" : false
      },
      "position" : {
        "x" : -788.8589962957335,
        "y" : 493.42859280482935
      },
      "selected" : false
    }, {
      "data" : {
        "id" : "59927",
        "shared_name" : "PSEUDOVAGINAL_PERINEOSCROTAL_HYPOSPADIAS",
        "name" : "PSEUDOVAGINAL_PERINEOSCROTAL_HYPOSPADIAS",
        "SUID" : 59927,
        "selected" : false
      },
      "position" : {
        "x" : -2503.143740558429,
        "y" : 3099.385532502095
      },
      "selected" : false
    }, {
      "data" : {
        "id" : "59926",
        "shared_name" : "SRD5A2",
        "name" : "SRD5A2",
        "SUID" : 59926,
        "selected" : false
      },
      "position" : {
        "x" : -2500.822150134845,
        "y" : 2991.6461831368606
      },
      "selected" : false
    }, {
      "data" : {
        "id" : "59924",
        "shared_name" : "SRC",
        "name" : "SRC",
        "SUID" : 59924,
        "selected" : false
      },
      "position" : {
        "x" : 1197.6244631769227,
        "y" : -390.3197020254929
      },
      "selected" : false
    }, {
      "data" : {
        "id" : "59922",
        "shared_name" : "SRBD1",
        "name" : "SRBD1",
        "SUID" : 59922,
        "selected" : false
      },
      "position" : {
        "x" : -876.0847653387023,
        "y" : -91.3742026053269
      },
      "selected" : false
    }, {
      "data" : {
        "id" : "59920",
        "shared_name" : "PAGET'S_DISEASE_OF_BONE_[OSTEITIS_DEFORMANS]",
        "name" : "PAGET'S_DISEASE_OF_BONE_[OSTEITIS_DEFORMANS]",
        "SUID" : 59920,
        "selected" : false
      },
      "position" : {
        "x" : 1103.9429446222352,
        "y" : -351.50957095249487
      },
      "selected" : false
    }, {
      "data" : {
        "id" : "59919",
        "shared_name" : "SQSTM1",
        "name" : "SQSTM1",
        "SUID" : 59919,
        "selected" : false
      },
      "position" : {
        "x" : 1508.3513918878602,
        "y" : -442.2369340620835
      },
      "selected" : false
    }, {
      "data" : {
        "id" : "59916",
        "shared_name" : "SQRDL",
        "name" : "SQRDL",
        "SUID" : 59916,
        "selected" : false
      },
      "position" : {
        "x" : 757.3129397394227,
        "y" : -383.80046450718237
      },
      "selected" : false
    }, {
      "data" : {
        "id" : "59914",
        "shared_name" : "SPTY2D1",
        "name" : "SPTY2D1",
        "SUID" : 59914,
        "selected" : false
      },
      "position" : {
        "x" : -806.086169147296,
        "y" : -26.43847262485815
      },
      "selected" : false
    }, {
      "data" : {
        "id" : "59912",
        "shared_name" : "SPTLC3",
        "name" : "SPTLC3",
        "SUID" : 59912,
        "selected" : false
      },
      "position" : {
        "x" : -1114.874499225421,
        "y" : -1029.320735808452
      },
      "selected" : false
    }, {
      "data" : {
        "id" : "59908",
        "shared_name" : "SPTBN1",
        "name" : "SPTBN1",
        "SUID" : 59908,
        "selected" : false
      },
      "position" : {
        "x" : 297.854992962079,
        "y" : -132.4904135428269
      },
      "selected" : false
    }, {
      "data" : {
        "id" : "59906",
        "shared_name" : "SPTB",
        "name" : "SPTB",
        "SUID" : 59906,
        "selected" : false
      },
      "position" : {
        "x" : -1670.6495846746398,
        "y" : 301.00952542201685
      },
      "selected" : false
    }, {
      "data" : {
        "id" : "59904",
        "shared_name" : "SPTAN1",
        "name" : "SPTAN1",
        "SUID" : 59904,
        "selected" : false
      },
      "position" : {
        "x" : -1205.7291134832335,
        "y" : 460.9822427071731
      },
      "selected" : false
    }, {
      "data" : {
        "id" : "59902",
        "shared_name" : "PYROPOIKILOCYTOSIS",
        "name" : "PYROPOIKILOCYTOSIS",
        "SUID" : 59902,
        "selected" : false
      },
      "position" : {
        "x" : -1132.0125607488585,
        "y" : 12.844211701313725
      },
      "selected" : false
    }, {
      "data" : {
        "id" : "59897",
        "shared_name" : "SPTA1",
        "name" : "SPTA1",
        "SUID" : 59897,
        "selected" : false
      },
      "position" : {
        "x" : -938.1106442449523,
        "y" : -198.56863009556128
      },
      "selected" : false
    }, {
      "data" : {
        "id" : "59893",
        "shared_name" : "SPRED2",
        "name" : "SPRED2",
        "SUID" : 59893,
        "selected" : false
      },
      "position" : {
        "x" : 60.57841215153212,
        "y" : -1119.5728720389207
      },
      "selected" : false
    }, {
      "data" : {
        "id" : "59891",
        "shared_name" : "LEGIUS_SYNDROME",
        "name" : "LEGIUS_SYNDROME",
        "SUID" : 59891,
        "selected" : false
      },
      "position" : {
        "x" : -2400.822150134845,
        "y" : 3099.385532502095
      },
      "selected" : false
    }, {
      "data" : {
        "id" : "59890",
        "shared_name" : "SPRED1",
        "name" : "SPRED1",
        "SUID" : 59890,
        "selected" : false
      },
      "position" : {
        "x" : -2398.500559711261,
        "y" : 2991.6461831368606
      },
      "selected" : false
    }, {
      "data" : {
        "id" : "59888",
        "shared_name" : "SPPL3",
        "name" : "SPPL3",
        "SUID" : 59888,
        "selected" : false
      },
      "position" : {
        "x" : 251.6319705011415,
        "y" : 169.71789944545435
      },
      "selected" : false
    }, {
      "data" : {
        "id" : "59886",
        "shared_name" : "SPPL2C",
        "name" : "SPPL2C",
        "SUID" : 59886,
        "selected" : false
      },
      "position" : {
        "x" : -948.6150998113585,
        "y" : 514.6688271798293
      },
      "selected" : false
    }, {
      "data" : {
        "id" : "59884",
        "shared_name" : "SPP1",
        "name" : "SPP1",
        "SUID" : 59884,
        "selected" : false
      },
      "position" : {
        "x" : -896.5063961980773,
        "y" : 930.7225381173293
      },
      "selected" : false
    }, {
      "data" : {
        "id" : "59882",
        "shared_name" : "SPOPL",
        "name" : "SPOPL",
        "SUID" : 59882,
        "selected" : false
      },
      "position" : {
        "x" : -142.05509462337022,
        "y" : 657.6289101876418
      },
      "selected" : false
    }, {
      "data" : {
        "id" : "59880",
        "shared_name" : "SPOCK2",
        "name" : "SPOCK2",
        "SUID" : 59880,
        "selected" : false
      },
      "position" : {
        "x" : 1134.9719973566102,
        "y" : 316.80969632045435
      },
      "selected" : false
    }, {
      "data" : {
        "id" : "59870",
        "shared_name" : "SPINK5",
        "name" : "SPINK5",
        "SUID" : 59870,
        "selected" : false
      },
      "position" : {
        "x" : 378.24140653629775,
        "y" : -821.321498747905
      },
      "selected" : false
    }, {
      "data" : {
        "id" : "59868",
        "shared_name" : "TROPICAL_CALCIFIC_PANCREATITIS",
        "name" : "TROPICAL_CALCIFIC_PANCREATITIS",
        "SUID" : 59868,
        "selected" : false
      },
      "position" : {
        "x" : 3466.1990481378602,
        "y" : -1434.0021933279832
      },
      "selected" : false
    }, {
      "data" : {
        "id" : "59866",
        "shared_name" : "SPINK1",
        "name" : "SPINK1",
        "SUID" : 59866,
        "selected" : false
      },
      "position" : {
        "x" : 3333.0305911066102,
        "y" : -1398.791683074077
      },
      "selected" : false
    }, {
      "data" : {
        "id" : "59864",
        "shared_name" : "SPIB",
        "name" : "SPIB",
        "SUID" : 59864,
        "selected" : false
      },
      "position" : {
        "x" : -91.06037416438585,
        "y" : -1272.2607992850144
      },
      "selected" : false
    }, {
      "data" : {
        "id" : "59862",
        "shared_name" : "MAST_SYNDROME",
        "name" : "MAST_SYNDROME",
        "SUID" : 59862,
        "selected" : false
      },
      "position" : {
        "x" : -2298.500559711261,
        "y" : 3099.385532502095
      },
      "selected" : false
    }, {
      "data" : {
        "id" : "59861",
        "shared_name" : "SPG21",
        "name" : "SPG21",
        "SUID" : 59861,
        "selected" : false
      },
      "position" : {
        "x" : -2296.178969287677,
        "y" : 2991.6461831368606
      },
      "selected" : false
    }, {
      "data" : {
        "id" : "59859",
        "shared_name" : "TROYER_SYNDROME",
        "name" : "TROYER_SYNDROME",
        "SUID" : 59859,
        "selected" : false
      },
      "position" : {
        "x" : -2196.178969287677,
        "y" : 3099.385532502095
      },
      "selected" : false
    }, {
      "data" : {
        "id" : "59858",
        "shared_name" : "SPG20",
        "name" : "SPG20",
        "SUID" : 59858,
        "selected" : false
      },
      "position" : {
        "x" : -2193.857378864093,
        "y" : 2991.6461831368606
      },
      "selected" : false
    }, {
      "data" : {
        "id" : "59856",
        "shared_name" : "SPATA7",
        "name" : "SPATA7",
        "SUID" : 59856,
        "selected" : false
      },
      "position" : {
        "x" : -70.16964998225694,
        "y" : -1736.9287069998582
      },
      "selected" : false
    }, {
      "data" : {
        "id" : "59854",
        "shared_name" : "SPATA5L1",
        "name" : "SPATA5L1",
        "SUID" : 59854,
        "selected" : false
      },
      "position" : {
        "x" : -38.41348543147569,
        "y" : 401.26648342982935
      },
      "selected" : false
    }, {
      "data" : {
        "id" : "59852",
        "shared_name" : "SPATA2",
        "name" : "SPATA2",
        "SUID" : 59852,
        "selected" : false
      },
      "position" : {
        "x" : -497.10743989924913,
        "y" : -1186.812679167827
      },
      "selected" : false
    }, {
      "data" : {
        "id" : "59849",
        "shared_name" : "SP7",
        "name" : "SP7",
        "SUID" : 59849,
        "selected" : false
      },
      "position" : {
        "x" : -28.827456378741317,
        "y" : -501.1425245962937
      },
      "selected" : false
    }, {
      "data" : {
        "id" : "59846",
        "shared_name" : "SP6",
        "name" : "SP6",
        "SUID" : 59846,
        "selected" : false
      },
      "position" : {
        "x" : -472.0557431219054,
        "y" : -638.4130819998582
      },
      "selected" : false
    }, {
      "data" : {
        "id" : "59844",
        "shared_name" : "SP4",
        "name" : "SP4",
        "SUID" : 59844,
        "selected" : false
      },
      "position" : {
        "x" : -332.56506624202257,
        "y" : 797.5826455392043
      },
      "selected" : false
    }, {
      "data" : {
        "id" : "59840",
        "shared_name" : "SP140",
        "name" : "SP140",
        "SUID" : 59840,
        "selected" : false
      },
      "position" : {
        "x" : 4.139218425946183,
        "y" : -695.1914023123582
      },
      "selected" : false
    }, {
      "data" : {
        "id" : "59836",
        "shared_name" : "HEPATIC_VENOOCCLUSIVE_DISEASE_WITH_IMMUNODEFICIENCY",
        "name" : "HEPATIC_VENOOCCLUSIVE_DISEASE_WITH_IMMUNODEFICIENCY",
        "SUID" : 59836,
        "selected" : false
      },
      "position" : {
        "x" : 576.3971682550477,
        "y" : -1513.8671835623582
      },
      "selected" : false
    }, {
      "data" : {
        "id" : "59835",
        "shared_name" : "SP110",
        "name" : "SP110",
        "SUID" : 59835,
        "selected" : false
      },
      "position" : {
        "x" : 241.0533572198915,
        "y" : -1123.9712485037644
      },
      "selected" : false
    }, {
      "data" : {
        "id" : "59832",
        "shared_name" : "CAMPOMELIC_DYSPLASIA_WITH_AUTOSOMAL_SEX_REVERSAL",
        "name" : "CAMPOMELIC_DYSPLASIA_WITH_AUTOSOMAL_SEX_REVERSAL",
        "SUID" : 59832,
        "selected" : false
      },
      "position" : {
        "x" : 1554.3675051691102,
        "y" : 182.2090493477981
      },
      "selected" : false
    }, {
      "data" : {
        "id" : "59830",
        "shared_name" : "CAMPOMELIC_DYSPLASIA",
        "name" : "CAMPOMELIC_DYSPLASIA",
        "SUID" : 59830,
        "selected" : false
      },
      "position" : {
        "x" : 1509.8375979425477,
        "y" : 261.6537514962356
      },
      "selected" : false
    }, {
      "data" : {
        "id" : "59828",
        "shared_name" : "ACAMPOMELIC_CAMPOMELIC_DYSPLASIA",
        "name" : "ACAMPOMELIC_CAMPOMELIC_DYSPLASIA",
        "SUID" : 59828,
        "selected" : false
      },
      "position" : {
        "x" : 1561.1759768487977,
        "y" : 266.06225979701685
      },
      "selected" : false
    }, {
      "data" : {
        "id" : "59827",
        "shared_name" : "SOX9",
        "name" : "SOX9",
        "SUID" : 59827,
        "selected" : false
      },
      "position" : {
        "x" : 1353.5122805597352,
        "y" : 73.0657388009231
      },
      "selected" : false
    }, {
      "data" : {
        "id" : "59825",
        "shared_name" : "SOX6",
        "name" : "SOX6",
        "SUID" : 59825,
        "selected" : false
      },
      "position" : {
        "x" : 271.63316068668837,
        "y" : -255.9122885428269
      },
      "selected" : false
    }, {
      "data" : {
        "id" : "59819",
        "shared_name" : "SOX5",
        "name" : "SOX5",
        "SUID" : 59819,
        "selected" : false
      },
      "position" : {
        "x" : -459.21164216975694,
        "y" : -538.3287771902878
      },
      "selected" : false
    }, {
      "data" : {
        "id" : "59817",
        "shared_name" : "OPTIC_NERVE_HYPOPLASIA_AND_ABNORMALITIES_OF_THE_CENTRAL_NERVOUS_SYSTEM",
        "name" : "OPTIC_NERVE_HYPOPLASIA_AND_ABNORMALITIES_OF_THE_CENTRAL_NERVOUS_SYSTEM",
        "SUID" : 59817,
        "selected" : false
      },
      "position" : {
        "x" : 2131.0462161066102,
        "y" : -278.3953970633347
      },
      "selected" : false
    }, {
      "data" : {
        "id" : "59815",
        "shared_name" : "SOX2",
        "name" : "SOX2",
        "SUID" : 59815,
        "selected" : false
      },
      "position" : {
        "x" : 1915.3604250909852,
        "y" : -310.47187411411596
      },
      "selected" : false
    }, {
      "data" : {
        "id" : "59813",
        "shared_name" : "SOX18",
        "name" : "SOX18",
        "SUID" : 59813,
        "selected" : false
      },
      "position" : {
        "x" : -1180.708239459796,
        "y" : -1699.2486532889207
      },
      "selected" : false
    }, {
      "data" : {
        "id" : "59811",
        "shared_name" : "PCWH_SYNDROME",
        "name" : "PCWH_SYNDROME",
        "SUID" : 59811,
        "selected" : false
      },
      "position" : {
        "x" : 621.8790408136415,
        "y" : 1354.1529580392043
      },
      "selected" : false
    }, {
      "data" : {
        "id" : "59809",
        "shared_name" : "SOX10",
        "name" : "SOX10",
        "SUID" : 59809,
        "selected" : false
      },
      "position" : {
        "x" : 521.485852337079,
        "y" : 1131.0600625313918
      },
      "selected" : false
    }, {
      "data" : {
        "id" : "59807",
        "shared_name" : "SCLEROSTEOSIS",
        "name" : "SCLEROSTEOSIS",
        "SUID" : 59807,
        "selected" : false
      },
      "position" : {
        "x" : 1761.6690188409852,
        "y" : 64.4645425118606
      },
      "selected" : false
    }, {
      "data" : {
        "id" : "59805",
        "shared_name" : "SOST",
        "name" : "SOST",
        "SUID" : 59805,
        "selected" : false
      },
      "position" : {
        "x" : 1591.5215579034852,
        "y" : -73.77584445103003
      },
      "selected" : false
    }, {
      "data" : {
        "id" : "59801",
        "shared_name" : "SOS1",
        "name" : "SOS1",
        "SUID" : 59801,
        "selected" : false
      },
      "position" : {
        "x" : -585.3411435125304,
        "y" : -1839.6735800467332
      },
      "selected" : false
    }, {
      "data" : {
        "id" : "59798",
        "shared_name" : "SORL1",
        "name" : "SORL1",
        "SUID" : 59798,
        "selected" : false
      },
      "position" : {
        "x" : -838.6353024480773,
        "y" : -188.40072238071753
      },
      "selected" : false
    }, {
      "data" : {
        "id" : "59796",
        "shared_name" : "SUPEROXIDE_DISMUTASE",
        "name" : "SUPEROXIDE_DISMUTASE",
        "SUID" : 59796,
        "selected" : false
      },
      "position" : {
        "x" : -2093.857378864093,
        "y" : 3099.385532502095
      },
      "selected" : false
    }, {
      "data" : {
        "id" : "59795",
        "shared_name" : "SOD3",
        "name" : "SOD3",
        "SUID" : 59795,
        "selected" : false
      },
      "position" : {
        "x" : -2091.535788440509,
        "y" : 2991.6461831368606
      },
      "selected" : false
    }, {
      "data" : {
        "id" : "59792",
        "shared_name" : "SOCS1",
        "name" : "SOCS1",
        "SUID" : 59792,
        "selected" : false
      },
      "position" : {
        "x" : 164.10819730778212,
        "y" : -1074.9363363943894
      },
      "selected" : false
    }, {
      "data" : {
        "id" : "59790",
        "shared_name" : "SNX8",
        "name" : "SNX8",
        "SUID" : 59790,
        "selected" : false
      },
      "position" : {
        "x" : -462.2315548894835,
        "y" : 658.6253701485793
      },
      "selected" : false
    }, {
      "data" : {
        "id" : "59788",
        "shared_name" : "SNTG1",
        "name" : "SNTG1",
        "SUID" : 59788,
        "selected" : false
      },
      "position" : {
        "x" : 1034.0113039972352,
        "y" : 381.9990884102981
      },
      "selected" : false
    }, {
      "data" : {
        "id" : "59786",
        "shared_name" : "SNTB1",
        "name" : "SNTB1",
        "SUID" : 59786,
        "selected" : false
      },
      "position" : {
        "x" : 252.79496488590712,
        "y" : 77.4496499337356
      },
      "selected" : false
    }, {
      "data" : {
        "id" : "59783",
        "shared_name" : "SNRPN",
        "name" : "SNRPN",
        "SUID" : 59783,
        "selected" : false
      },
      "position" : {
        "x" : 557.6659670831727,
        "y" : -596.9470785818894
      },
      "selected" : false
    }, {
      "data" : {
        "id" : "59781",
        "shared_name" : "SNORD19",
        "name" : "SNORD19",
        "SUID" : 59781,
        "selected" : false
      },
      "position" : {
        "x" : -504.910876178546,
        "y" : 616.0725137032668
      },
      "selected" : false
    }, {
      "data" : {
        "id" : "59779",
        "shared_name" : "SNORA55",
        "name" : "SNORA55",
        "SUID" : 59779,
        "selected" : false
      },
      "position" : {
        "x" : -351.5108975408507,
        "y" : -629.7565878592332
      },
      "selected" : false
    }, {
      "data" : {
        "id" : "59777",
        "shared_name" : "SNCB",
        "name" : "SNCB",
        "SUID" : 59777,
        "selected" : false
      },
      "position" : {
        "x" : -1627.4591549871398,
        "y" : 4.674961213032475
      },
      "selected" : false
    }, {
      "data" : {
        "id" : "59774",
        "shared_name" : "SNCA",
        "name" : "SNCA",
        "SUID" : 59774,
        "selected" : false
      },
      "position" : {
        "x" : -1133.3967770574523,
        "y" : 177.1929360665481
      },
      "selected" : false
    }, {
      "data" : {
        "id" : "59772",
        "shared_name" : "CEREBRAL_DYSGENESIS",
        "name" : "CEREBRAL_DYSGENESIS",
        "SUID" : 59772,
        "selected" : false
      },
      "position" : {
        "x" : -1991.535788440509,
        "y" : 3099.385532502095
      },
      "selected" : false
    }, {
      "data" : {
        "id" : "59771",
        "shared_name" : "SNAP29",
        "name" : "SNAP29",
        "SUID" : 59771,
        "selected" : false
      },
      "position" : {
        "x" : -1989.214198016925,
        "y" : 2991.6461831368606
      },
      "selected" : false
    }, {
      "data" : {
        "id" : "59769",
        "shared_name" : "SNAI2",
        "name" : "SNAI2",
        "SUID" : 59769,
        "selected" : false
      },
      "position" : {
        "x" : 415.09321317692275,
        "y" : 969.4372597970168
      },
      "selected" : false
    }, {
      "data" : {
        "id" : "59767",
        "shared_name" : "SMS",
        "name" : "SMS",
        "SUID" : 59767,
        "selected" : false
      },
      "position" : {
        "x" : -1154.435046100421,
        "y" : 593.5255166329543
      },
      "selected" : false
    }, {
      "data" : {
        "id" : "59765",
        "shared_name" : "SMPD1",
        "name" : "SMPD1",
        "SUID" : 59765,
        "selected" : false
      },
      "position" : {
        "x" : 887.7631350519227,
        "y" : -1799.8738974295457
      },
      "selected" : false
    }, {
      "data" : {
        "id" : "59763",
        "shared_name" : "SMOC2",
        "name" : "SMOC2",
        "SUID" : 59763,
        "selected" : false
      },
      "position" : {
        "x" : -326.4792584417296,
        "y" : -922.716518279155
      },
      "selected" : false
    }, {
      "data" : {
        "id" : "59761",
        "shared_name" : "SMOC1",
        "name" : "SMOC1",
        "SUID" : 59761,
        "selected" : false
      },
      "position" : {
        "x" : -792.698962116046,
        "y" : -284.5960959158738
      },
      "selected" : false
    }, {
      "data" : {
        "id" : "59759",
        "shared_name" : "SMO",
        "name" : "SMO",
        "SUID" : 59759,
        "selected" : false
      },
      "position" : {
        "x" : 1123.2617922784852,
        "y" : 554.2508584298293
      },
      "selected" : false
    }, {
      "data" : {
        "id" : "59757",
        "shared_name" : "SMN2",
        "name" : "SMN2",
        "SUID" : 59757,
        "selected" : false
      },
      "position" : {
        "x" : 562.8289309503602,
        "y" : 706.4335976876418
      },
      "selected" : false
    }, {
      "data" : {
        "id" : "59755",
        "shared_name" : "SMN1",
        "name" : "SMN1",
        "SUID" : 59755,
        "selected" : false
      },
      "position" : {
        "x" : 524.387707805829,
        "y" : 642.6838418282668
      },
      "selected" : false
    }, {
      "data" : {
        "id" : "59752",
        "shared_name" : "SMIM20",
        "name" : "SMIM20",
        "SUID" : 59752,
        "selected" : false
      },
      "position" : {
        "x" : 29.61466703434462,
        "y" : -1276.9165610037644
      },
      "selected" : false
    }, {
      "data" : {
        "id" : "59747",
        "shared_name" : "SMG6",
        "name" : "SMG6",
        "SUID" : 59747,
        "selected" : false
      },
      "position" : {
        "x" : -246.35731782893663,
        "y" : -202.06008517368628
      },
      "selected" : false
    }, {
      "data" : {
        "id" : "59745",
        "shared_name" : "SMEK2",
        "name" : "SMEK2",
        "SUID" : 59745,
        "selected" : false
      },
      "position" : {
        "x" : -731.9251584051085,
        "y" : -413.54193102939917
      },
      "selected" : false
    }, {
      "data" : {
        "id" : "59743",
        "shared_name" : "RHABDOID_PREDISPOSITION_SYNDROME_1",
        "name" : "RHABDOID_PREDISPOSITION_SYNDROME_1",
        "SUID" : 59743,
        "selected" : false
      },
      "position" : {
        "x" : -1889.214198016925,
        "y" : 3099.385532502095
      },
      "selected" : false
    }, {
      "data" : {
        "id" : "59742",
        "shared_name" : "SMARCB1",
        "name" : "SMARCB1",
        "SUID" : 59742,
        "selected" : false
      },
      "position" : {
        "x" : -1886.892607593341,
        "y" : 2991.6461831368606
      },
      "selected" : false
    }, {
      "data" : {
        "id" : "59740",
        "shared_name" : "SCHIMKE_IMMUNOOSSEOUS_DYSPLASIA",
        "name" : "SCHIMKE_IMMUNOOSSEOUS_DYSPLASIA",
        "SUID" : 59740,
        "selected" : false
      },
      "position" : {
        "x" : -1786.892607593341,
        "y" : 3099.385532502095
      },
      "selected" : false
    }, {
      "data" : {
        "id" : "59739",
        "shared_name" : "SMARCAL1",
        "name" : "SMARCAL1",
        "SUID" : 59739,
        "selected" : false
      },
      "position" : {
        "x" : -1784.571017169757,
        "y" : 2991.6461831368606
      },
      "selected" : false
    }, {
      "data" : {
        "id" : "59736",
        "shared_name" : "SMARCAD1",
        "name" : "SMARCAD1",
        "SUID" : 59736,
        "selected" : false
      },
      "position" : {
        "x" : -407.27080049495225,
        "y" : 535.8114053048293
      },
      "selected" : false
    }, {
      "data" : {
        "id" : "59734",
        "shared_name" : "RHABDOID_TUMOR_PREDISPOSITION_SYNDROME_2",
        "name" : "RHABDOID_TUMOR_PREDISPOSITION_SYNDROME_2",
        "SUID" : 59734,
        "selected" : false
      },
      "position" : {
        "x" : -1278.2571286199523,
        "y" : -665.6947439871628
      },
      "selected" : false
    }, {
      "data" : {
        "id" : "59732",
        "shared_name" : "SMARCA4",
        "name" : "SMARCA4",
        "SUID" : 59732,
        "selected" : false
      },
      "position" : {
        "x" : -1098.975085162921,
        "y" : -604.4905661307175
      },
      "selected" : false
    }, {
      "data" : {
        "id" : "59729",
        "shared_name" : "SMAD7",
        "name" : "SMAD7",
        "SUID" : 59729,
        "selected" : false
      },
      "position" : {
        "x" : 539.4812747003602,
        "y" : -545.301349516948
      },
      "selected" : false
    }, {
      "data" : {
        "id" : "59725",
        "shared_name" : "JUVENILE_POLYPOSIS/HEREDITARY_HEMORRHAGIC_TELANGIECTASIA_SYNDROME",
        "name" : "JUVENILE_POLYPOSIS/HEREDITARY_HEMORRHAGIC_TELANGIECTASIA_SYNDROME",
        "SUID" : 59725,
        "selected" : false
      },
      "position" : {
        "x" : 1345.0629397394227,
        "y" : -1253.2764242850144
      },
      "selected" : false
    }, {
      "data" : {
        "id" : "59724",
        "shared_name" : "SMAD4",
        "name" : "SMAD4",
        "SUID" : 59724,
        "selected" : false
      },
      "position" : {
        "x" : 1104.9984866144227,
        "y" : -1135.3768271170457
      },
      "selected" : false
    }, {
      "data" : {
        "id" : "59720",
        "shared_name" : "SMAD3",
        "name" : "SMAD3",
        "SUID" : 59720,
        "selected" : false
      },
      "position" : {
        "x" : -327.6686200139952,
        "y" : -655.3305472098191
      },
      "selected" : false
    }, {
      "data" : {
        "id" : "59718",
        "shared_name" : "MELEDA_DISEASE",
        "name" : "MELEDA_DISEASE",
        "SUID" : 59718,
        "selected" : false
      },
      "position" : {
        "x" : -1684.571017169757,
        "y" : 3099.385532502095
      },
      "selected" : false
    }, {
      "data" : {
        "id" : "59717",
        "shared_name" : "SLURP1",
        "name" : "SLURP1",
        "SUID" : 59717,
        "selected" : false
      },
      "position" : {
        "x" : -1682.249426746173,
        "y" : 2991.6461831368606
      },
      "selected" : false
    }, {
      "data" : {
        "id" : "59714",
        "shared_name" : "SLMO2",
        "name" : "SLMO2",
        "SUID" : 59714,
        "selected" : false
      },
      "position" : {
        "x" : -714.6168698308898,
        "y" : -1182.5947226248582
      },
      "selected" : false
    }, {
      "data" : {
        "id" : "59712",
        "shared_name" : "SLITRK3",
        "name" : "SLITRK3",
        "SUID" : 59712,
        "selected" : false
      },
      "position" : {
        "x" : 755.7526370050477,
        "y" : -1485.7702597342332
      },
      "selected" : false
    }, {
      "data" : {
        "id" : "59709",
        "shared_name" : "HABIT_AND_IMPULSE_DISORDERS",
        "name" : "HABIT_AND_IMPULSE_DISORDERS",
        "SUID" : 59709,
        "selected" : false
      },
      "position" : {
        "x" : 733.767590618329,
        "y" : 1256.8430215157668
      },
      "selected" : false
    }, {
      "data" : {
        "id" : "59708",
        "shared_name" : "SLITRK1",
        "name" : "SLITRK1",
        "SUID" : 59708,
        "selected" : false
      },
      "position" : {
        "x" : 623.8250247003602,
        "y" : 982.3940469063918
      },
      "selected" : false
    }, {
      "data" : {
        "id" : "59706",
        "shared_name" : "SLIT3",
        "name" : "SLIT3",
        "SUID" : 59706,
        "selected" : false
      },
      "position" : {
        "x" : 436.58735380192275,
        "y" : 168.04431546107935
      },
      "selected" : false
    }, {
      "data" : {
        "id" : "59704",
        "shared_name" : "SLIT2",
        "name" : "SLIT2",
        "SUID" : 59704,
        "selected" : false
      },
      "position" : {
        "x" : 785.4049197198915,
        "y" : -419.3806418143113
      },
      "selected" : false
    }, {
      "data" : {
        "id" : "59700",
        "shared_name" : "SLCO3A1",
        "name" : "SLCO3A1",
        "SUID" : 59700,
        "selected" : false
      },
      "position" : {
        "x" : -583.2552670476866,
        "y" : -759.6381796561082
      },
      "selected" : false
    }, {
      "data" : {
        "id" : "59698",
        "shared_name" : "SLCO1C1",
        "name" : "SLCO1C1",
        "SUID" : 59698,
        "selected" : false
      },
      "position" : {
        "x" : 549.8140383722352,
        "y" : 258.44641507045435
      },
      "selected" : false
    }, {
      "data" : {
        "id" : "59696",
        "shared_name" : "SLCO1B7",
        "name" : "SLCO1B7",
        "SUID" : 59696,
        "selected" : false
      },
      "position" : {
        "x" : -34.34755220393663,
        "y" : 1093.0086709298293
      },
      "selected" : false
    }, {
      "data" : {
        "id" : "59693",
        "shared_name" : "SLCO1B3",
        "name" : "SLCO1B3",
        "SUID" : 59693,
        "selected" : false
      },
      "position" : {
        "x" : 124.37760648746962,
        "y" : 353.4934731759231
      },
      "selected" : false
    }, {
      "data" : {
        "id" : "59690",
        "shared_name" : "SLCO1B1",
        "name" : "SLCO1B1",
        "SUID" : 59690,
        "selected" : false
      },
      "position" : {
        "x" : -144.50255861262804,
        "y" : 406.72363675014185
      },
      "selected" : false
    }, {
      "data" : {
        "id" : "59687",
        "shared_name" : "SLCO1A2",
        "name" : "SLCO1A2",
        "SUID" : 59687,
        "selected" : false
      },
      "position" : {
        "x" : 150.10972318668837,
        "y" : 677.3273965157668
      },
      "selected" : false
    }, {
      "data" : {
        "id" : "59683",
        "shared_name" : "SLC9A9",
        "name" : "SLC9A9",
        "SUID" : 59683,
        "selected" : false
      },
      "position" : {
        "x" : -749.183581256671,
        "y" : 215.42956936732935
      },
      "selected" : false
    }, {
      "data" : {
        "id" : "59681",
        "shared_name" : "SLC9A4",
        "name" : "SLC9A4",
        "SUID" : 59681,
        "selected" : false
      },
      "position" : {
        "x" : -259.6335743902159,
        "y" : -1268.1345785818894
      },
      "selected" : false
    }, {
      "data" : {
        "id" : "59679",
        "shared_name" : "SLC9A3R1",
        "name" : "SLC9A3R1",
        "SUID" : 59679,
        "selected" : false
      },
      "position" : {
        "x" : 605.913342571454,
        "y" : -298.5213431082566
      },
      "selected" : false
    }, {
      "data" : {
        "id" : "59677",
        "shared_name" : "SLC9A3",
        "name" : "SLC9A3",
        "SUID" : 59677,
        "selected" : false
      },
      "position" : {
        "x" : 395.8148318292665,
        "y" : -1281.5564535818894
      },
      "selected" : false
    }, {
      "data" : {
        "id" : "59675",
        "shared_name" : "SLC8A1",
        "name" : "SLC8A1",
        "SUID" : 59675,
        "selected" : false
      },
      "position" : {
        "x" : -1204.5823239324523,
        "y" : -265.0166128836472
      },
      "selected" : false
    }, {
      "data" : {
        "id" : "59672",
        "shared_name" : "SLC7A9",
        "name" : "SLC7A9",
        "SUID" : 59672,
        "selected" : false
      },
      "position" : {
        "x" : 414.32697782536025,
        "y" : -382.4669760428269
      },
      "selected" : false
    }, {
      "data" : {
        "id" : "59670",
        "shared_name" : "LYSINURIC_PROTEIN_INTOLERANCE",
        "name" : "LYSINURIC_PROTEIN_INTOLERANCE",
        "SUID" : 59670,
        "selected" : false
      },
      "position" : {
        "x" : -1582.249426746173,
        "y" : 3099.385532502095
      },
      "selected" : false
    }, {
      "data" : {
        "id" : "59669",
        "shared_name" : "SLC7A7",
        "name" : "SLC7A7",
        "SUID" : 59669,
        "selected" : false
      },
      "position" : {
        "x" : -1579.927836322589,
        "y" : 2991.6461831368606
      },
      "selected" : false
    }, {
      "data" : {
        "id" : "59667",
        "shared_name" : "SLC7A10",
        "name" : "SLC7A10",
        "SUID" : 59667,
        "selected" : false
      },
      "position" : {
        "x" : -102.57940950374132,
        "y" : -1395.9233969412644
      },
      "selected" : false
    }, {
      "data" : {
        "id" : "59664",
        "shared_name" : "SPECIFIC_PERSONALITY_DISORDERS",
        "name" : "SPECIFIC_PERSONALITY_DISORDERS",
        "SUID" : 59664,
        "selected" : false
      },
      "position" : {
        "x" : -687.6820858953429,
        "y" : 732.5782510079543
      },
      "selected" : false
    }, {
      "data" : {
        "id" : "59661",
        "shared_name" : "PERSONAL_HISTORY_OF_RISK-FACTORS,_NOT_ELSEWHERE_CLASSIFIED",
        "name" : "PERSONAL_HISTORY_OF_RISK-FACTORS,_NOT_ELSEWHERE_CLASSIFIED",
        "SUID" : 59661,
        "selected" : false
      },
      "position" : {
        "x" : -630.2559689519835,
        "y" : 792.5300332345168
      },
      "selected" : false
    }, {
      "data" : {
        "id" : "59655",
        "shared_name" : "SLC6A4",
        "name" : "SLC6A4",
        "SUID" : 59655,
        "selected" : false
      },
      "position" : {
        "x" : -571.4825924871398,
        "y" : 369.88464749232935
      },
      "selected" : false
    }, {
      "data" : {
        "id" : "59652",
        "shared_name" : "SLC6A3",
        "name" : "SLC6A3",
        "SUID" : 59652,
        "selected" : false
      },
      "position" : {
        "x" : 35.19334135075087,
        "y" : 321.39416897670435
      },
      "selected" : false
    }, {
      "data" : {
        "id" : "59649",
        "shared_name" : "SLC6A20",
        "name" : "SLC6A20",
        "SUID" : 59649,
        "selected" : false
      },
      "position" : {
        "x" : 731.6023684503602,
        "y" : -2294.6180380545457
      },
      "selected" : false
    }, {
      "data" : {
        "id" : "59647",
        "shared_name" : "ORTHOSTATIC_INTOLERANCE",
        "name" : "ORTHOSTATIC_INTOLERANCE",
        "SUID" : 59647,
        "selected" : false
      },
      "position" : {
        "x" : -1479.927836322589,
        "y" : 3099.385532502095
      },
      "selected" : false
    }, {
      "data" : {
        "id" : "59646",
        "shared_name" : "SLC6A2",
        "name" : "SLC6A2",
        "SUID" : 59646,
        "selected" : false
      },
      "position" : {
        "x" : -1477.606245899005,
        "y" : 2991.6461831368606
      },
      "selected" : false
    }, {
      "data" : {
        "id" : "59642",
        "shared_name" : "SLC6A19",
        "name" : "SLC6A19",
        "SUID" : 59642,
        "selected" : false
      },
      "position" : {
        "x" : 665.336926555829,
        "y" : -1745.8437460623582
      },
      "selected" : false
    }, {
      "data" : {
        "id" : "59640",
        "shared_name" : "SLC6A13",
        "name" : "SLC6A13",
        "SUID" : 59640,
        "selected" : false
      },
      "position" : {
        "x" : 109.17768583317275,
        "y" : 622.7252236642043
      },
      "selected" : false
    }, {
      "data" : {
        "id" : "59638",
        "shared_name" : "SLC6A12",
        "name" : "SLC6A12",
        "SUID" : 59638,
        "selected" : false
      },
      "position" : {
        "x" : 160.83320341129775,
        "y" : 504.39416897670435
      },
      "selected" : false
    }, {
      "data" : {
        "id" : "59636",
        "shared_name" : "SLC6A1",
        "name" : "SLC6A1",
        "SUID" : 59636,
        "selected" : false
      },
      "position" : {
        "x" : 993.8935061456727,
        "y" : -489.27360140903784
      },
      "selected" : false
    }, {
      "data" : {
        "id" : "59634",
        "shared_name" : "SLC5A5",
        "name" : "SLC5A5",
        "SUID" : 59634,
        "selected" : false
      },
      "position" : {
        "x" : -2746.1429928777648,
        "y" : -1372.3085898123582
      },
      "selected" : false
    }, {
      "data" : {
        "id" : "59632",
        "shared_name" : "RENAL_GLUCOSURIA",
        "name" : "RENAL_GLUCOSURIA",
        "SUID" : 59632,
        "selected" : false
      },
      "position" : {
        "x" : -1377.606245899005,
        "y" : 3099.385532502095
      },
      "selected" : false
    }, {
      "data" : {
        "id" : "59631",
        "shared_name" : "SLC5A2",
        "name" : "SLC5A2",
        "SUID" : 59631,
        "selected" : false
      },
      "position" : {
        "x" : -1375.284655475421,
        "y" : 2991.6461831368606
      },
      "selected" : false
    }, {
      "data" : {
        "id" : "59629",
        "shared_name" : "SLC5A1",
        "name" : "SLC5A1",
        "SUID" : 59629,
        "selected" : false
      },
      "position" : {
        "x" : -1693.4725827215148,
        "y" : 554.8056069649856
      },
      "selected" : false
    }, {
      "data" : {
        "id" : "59627",
        "shared_name" : "SLC50A1",
        "name" : "SLC50A1",
        "SUID" : 59627,
        "selected" : false
      },
      "position" : {
        "x" : -978.4238766668273,
        "y" : 440.5390054024856
      },
      "selected" : false
    }, {
      "data" : {
        "id" : "59623",
        "shared_name" : "SLC4A7",
        "name" : "SLC4A7",
        "SUID" : 59623,
        "selected" : false
      },
      "position" : {
        "x" : 191.55149564762587,
        "y" : -340.04521548374487
      },
      "selected" : false
    }, {
      "data" : {
        "id" : "59621",
        "shared_name" : "SLC4A5",
        "name" : "SLC4A5",
        "SUID" : 59621,
        "selected" : false
      },
      "position" : {
        "x" : -1491.6339596746398,
        "y" : -713.6326559744675
      },
      "selected" : false
    }, {
      "data" : {
        "id" : "59619",
        "shared_name" : "SLC4A4",
        "name" : "SLC4A4",
        "SUID" : 59619,
        "selected" : false
      },
      "position" : {
        "x" : -1544.4503659246398,
        "y" : -754.1124533377488
      },
      "selected" : false
    }, {
      "data" : {
        "id" : "59617",
        "shared_name" : "SLC4A1AP",
        "name" : "SLC4A1AP",
        "SUID" : 59617,
        "selected" : false
      },
      "position" : {
        "x" : -888.6487912176085,
        "y" : -131.76797091587378
      },
      "selected" : false
    }, {
      "data" : {
        "id" : "59615",
        "shared_name" : "SLC4A11",
        "name" : "SLC4A11",
        "SUID" : 59615,
        "selected" : false
      },
      "position" : {
        "x" : 401.44782743473525,
        "y" : -1985.2342489920457
      },
      "selected" : false
    }, {
      "data" : {
        "id" : "59610",
        "shared_name" : "SLC4A1",
        "name" : "SLC4A1",
        "SUID" : 59610,
        "selected" : false
      },
      "position" : {
        "x" : -1171.106432819171,
        "y" : -641.8142050467332
      },
      "selected" : false
    }, {
      "data" : {
        "id" : "59608",
        "shared_name" : "SLC46A3",
        "name" : "SLC46A3",
        "SUID" : 59608,
        "selected" : false
      },
      "position" : {
        "x" : -1228.230944537921,
        "y" : -380.518764372905
      },
      "selected" : false
    }, {
      "data" : {
        "id" : "59606",
        "shared_name" : "FOLATE_MALABSORPTION",
        "name" : "FOLATE_MALABSORPTION",
        "SUID" : 59606,
        "selected" : false
      },
      "position" : {
        "x" : -1275.284655475421,
        "y" : 3099.385532502095
      },
      "selected" : false
    }, {
      "data" : {
        "id" : "59605",
        "shared_name" : "SLC46A1",
        "name" : "SLC46A1",
        "SUID" : 59605,
        "selected" : false
      },
      "position" : {
        "x" : -1272.963065051837,
        "y" : 2991.6461831368606
      },
      "selected" : false
    }, {
      "data" : {
        "id" : "59602",
        "shared_name" : "SLC45A4",
        "name" : "SLC45A4",
        "SUID" : 59602,
        "selected" : false
      },
      "position" : {
        "x" : -401.6053036687804,
        "y" : 565.2475625313918
      },
      "selected" : false
    }, {
      "data" : {
        "id" : "59600",
        "shared_name" : "SLC45A3",
        "name" : "SLC45A3",
        "SUID" : 59600,
        "selected" : false
      },
      "position" : {
        "x" : -786.3023556707335,
        "y" : 417.6974526681106
      },
      "selected" : false
    }, {
      "data" : {
        "id" : "59594",
        "shared_name" : "SLC45A2",
        "name" : "SLC45A2",
        "SUID" : 59594,
        "selected" : false
      },
      "position" : {
        "x" : 306.21528348942275,
        "y" : -92.1027182303269
      },
      "selected" : false
    }, {
      "data" : {
        "id" : "59592",
        "shared_name" : "SLC44A4",
        "name" : "SLC44A4",
        "SUID" : 59592,
        "selected" : false
      },
      "position" : {
        "x" : 1567.8764163019227,
        "y" : -2090.104732390483
      },
      "selected" : false
    }, {
      "data" : {
        "id" : "59590",
        "shared_name" : "SLC44A1",
        "name" : "SLC44A1",
        "SUID" : 59590,
        "selected" : false
      },
      "position" : {
        "x" : 1021.2276125909852,
        "y" : -67.99624240024878
      },
      "selected" : false
    }, {
      "data" : {
        "id" : "59588",
        "shared_name" : "SLC41A1",
        "name" : "SLC41A1",
        "SUID" : 59588,
        "selected" : false
      },
      "position" : {
        "x" : -786.4896725652648,
        "y" : 364.3902016915481
      },
      "selected" : false
    }, {
      "data" : {
        "id" : "59586",
        "shared_name" : "SLC40A1",
        "name" : "SLC40A1",
        "SUID" : 59586,
        "selected" : false
      },
      "position" : {
        "x" : 2218.1717043878602,
        "y" : -538.9328879080613
      },
      "selected" : false
    }, {
      "data" : {
        "id" : "59584",
        "shared_name" : "SLC3A1",
        "name" : "SLC3A1",
        "SUID" : 59584,
        "selected" : false
      },
      "position" : {
        "x" : 807.1061526300477,
        "y" : -1151.692806120952
      },
      "selected" : false
    }, {
      "data" : {
        "id" : "59579",
        "shared_name" : "SLC39A8",
        "name" : "SLC39A8",
        "SUID" : 59579,
        "selected" : false
      },
      "position" : {
        "x" : 21.574902630047745,
        "y" : -2.7327231131394
      },
      "selected" : false
    }, {
      "data" : {
        "id" : "59577",
        "shared_name" : "SLC39A4",
        "name" : "SLC39A4",
        "SUID" : 59577,
        "selected" : false
      },
      "position" : {
        "x" : 2171.5930911066102,
        "y" : -499.65232836826635
      },
      "selected" : false
    }, {
      "data" : {
        "id" : "59575",
        "shared_name" : "SPONDYLOCHEIRODYSPLASIA",
        "name" : "SPONDYLOCHEIRODYSPLASIA",
        "SUID" : 59575,
        "selected" : false
      },
      "position" : {
        "x" : -1172.963065051837,
        "y" : 3099.385532502095
      },
      "selected" : false
    }, {
      "data" : {
        "id" : "59574",
        "shared_name" : "SLC39A13",
        "name" : "SLC39A13",
        "SUID" : 59574,
        "selected" : false
      },
      "position" : {
        "x" : -1170.641474628253,
        "y" : 2991.6461831368606
      },
      "selected" : false
    }, {
      "data" : {
        "id" : "59572",
        "shared_name" : "SLC39A11",
        "name" : "SLC39A11",
        "SUID" : 59572,
        "selected" : false
      },
      "position" : {
        "x" : 545.2664309503602,
        "y" : 664.6135293282668
      },
      "selected" : false
    }, {
      "data" : {
        "id" : "59570",
        "shared_name" : "SLC38A9",
        "name" : "SLC38A9",
        "SUID" : 59570,
        "selected" : false
      },
      "position" : {
        "x" : 655.729016399579,
        "y" : 71.0443764962356
      },
      "selected" : false
    }, {
      "data" : {
        "id" : "59568",
        "shared_name" : "SLC38A10",
        "name" : "SLC38A10",
        "SUID" : 59568,
        "selected" : false
      },
      "position" : {
        "x" : 301.63154325504775,
        "y" : 459.92285550014185
      },
      "selected" : false
    }, {
      "data" : {
        "id" : "59566",
        "shared_name" : "SLC37A4",
        "name" : "SLC37A4",
        "SUID" : 59566,
        "selected" : false
      },
      "position" : {
        "x" : -1741.3578366277648,
        "y" : 567.6903725899856
      },
      "selected" : false
    }, {
      "data" : {
        "id" : "59564",
        "shared_name" : "IMINOGLYCINURIA",
        "name" : "IMINOGLYCINURIA",
        "SUID" : 59564,
        "selected" : false
      },
      "position" : {
        "x" : 707.6449099542665,
        "y" : -2070.869380827983
      },
      "selected" : false
    }, {
      "data" : {
        "id" : "59562",
        "shared_name" : "HYPERGLYCINURIA",
        "name" : "HYPERGLYCINURIA",
        "SUID" : 59562,
        "selected" : false
      },
      "position" : {
        "x" : 677.5357180597352,
        "y" : -2112.466304656108
      },
      "selected" : false
    }, {
      "data" : {
        "id" : "59561",
        "shared_name" : "SLC36A2",
        "name" : "SLC36A2",
        "SUID" : 59561,
        "selected" : false
      },
      "position" : {
        "x" : 744.6447268487977,
        "y" : -2234.952144499858
      },
      "selected" : false
    }, {
      "data" : {
        "id" : "59555",
        "shared_name" : "SLC35F1",
        "name" : "SLC35F1",
        "SUID" : 59555,
        "selected" : false
      },
      "position" : {
        "x" : -620.717760944171,
        "y" : -370.3125570975144
      },
      "selected" : false
    }, {
      "data" : {
        "id" : "59553",
        "shared_name" : "SLC35D2",
        "name" : "SLC35D2",
        "SUID" : 59553,
        "selected" : false
      },
      "position" : {
        "x" : 797.6451540948915,
        "y" : -170.17467867954565
      },
      "selected" : false
    }, {
      "data" : {
        "id" : "59551",
        "shared_name" : "SCHNECKENBECKEN_DYSPLASIA",
        "name" : "SCHNECKENBECKEN_DYSPLASIA",
        "SUID" : 59551,
        "selected" : false
      },
      "position" : {
        "x" : -1070.641474628253,
        "y" : 3099.385532502095
      },
      "selected" : false
    }, {
      "data" : {
        "id" : "59550",
        "shared_name" : "SLC35D1",
        "name" : "SLC35D1",
        "SUID" : 59550,
        "selected" : false
      },
      "position" : {
        "x" : -1068.319884204669,
        "y" : 2991.6461831368606
      },
      "selected" : false
    }, {
      "data" : {
        "id" : "59548",
        "shared_name" : "SLC35C1",
        "name" : "SLC35C1",
        "SUID" : 59548,
        "selected" : false
      },
      "position" : {
        "x" : -2239.6910885808898,
        "y" : -1486.3223837576707
      },
      "selected" : false
    }, {
      "data" : {
        "id" : "59546",
        "shared_name" : "SLC35A1",
        "name" : "SLC35A1",
        "SUID" : 59546,
        "selected" : false
      },
      "position" : {
        "x" : -2222.0061520574523,
        "y" : -1589.3613241873582
      },
      "selected" : false
    }, {
      "data" : {
        "id" : "59544",
        "shared_name" : "SLC34A3",
        "name" : "SLC34A3",
        "SUID" : 59544,
        "selected" : false
      },
      "position" : {
        "x" : 743.8662844659852,
        "y" : -1110.3821371756394
      },
      "selected" : false
    }, {
      "data" : {
        "id" : "59542",
        "shared_name" : "SLC34A2",
        "name" : "SLC34A2",
        "SUID" : 59542,
        "selected" : false
      },
      "position" : {
        "x" : 986.1040774347352,
        "y" : 485.30884182826685
      },
      "selected" : false
    }, {
      "data" : {
        "id" : "59536",
        "shared_name" : "SLC34A1",
        "name" : "SLC34A1",
        "SUID" : 59536,
        "selected" : false
      },
      "position" : {
        "x" : -60.843188190264755,
        "y" : -104.82665621860815
      },
      "selected" : false
    }, {
      "data" : {
        "id" : "59531",
        "shared_name" : "SLC33A1",
        "name" : "SLC33A1",
        "SUID" : 59531,
        "selected" : false
      },
      "position" : {
        "x" : 722.948987102704,
        "y" : -353.2105749808152
      },
      "selected" : false
    }, {
      "data" : {
        "id" : "59529",
        "shared_name" : "SLC31A1",
        "name" : "SLC31A1",
        "SUID" : 59529,
        "selected" : false
      },
      "position" : {
        "x" : -600.8214596746398,
        "y" : -887.0835226736863
      },
      "selected" : false
    }, {
      "data" : {
        "id" : "59524",
        "shared_name" : "SLC30A8",
        "name" : "SLC30A8",
        "SUID" : 59524,
        "selected" : false
      },
      "position" : {
        "x" : -184.6551560399962,
        "y" : -550.5908468924363
      },
      "selected" : false
    }, {
      "data" : {
        "id" : "59522",
        "shared_name" : "SLC30A7",
        "name" : "SLC30A7",
        "SUID" : 59522,
        "selected" : false
      },
      "position" : {
        "x" : 407.30781278629775,
        "y" : -975.7092856131394
      },
      "selected" : false
    }, {
      "data" : {
        "id" : "59520",
        "shared_name" : "SLC30A10",
        "name" : "SLC30A10",
        "SUID" : 59520,
        "selected" : false
      },
      "position" : {
        "x" : -745.0079831121398,
        "y" : -530.0333822928269
      },
      "selected" : false
    }, {
      "data" : {
        "id" : "59513",
        "shared_name" : "SLC2A9",
        "name" : "SLC2A9",
        "SUID" : 59513,
        "selected" : false
      },
      "position" : {
        "x" : 456.543469524579,
        "y" : -450.2114428244431
      },
      "selected" : false
    }, {
      "data" : {
        "id" : "59510",
        "shared_name" : "SLC2A4",
        "name" : "SLC2A4",
        "SUID" : 59510,
        "selected" : false
      },
      "position" : {
        "x" : -173.3498181341124,
        "y" : -401.9627951346238
      },
      "selected" : false
    }, {
      "data" : {
        "id" : "59506",
        "shared_name" : "FANCONI-BICKEL_SYNDROME",
        "name" : "FANCONI-BICKEL_SYNDROME",
        "SUID" : 59506,
        "selected" : false
      },
      "position" : {
        "x" : -278.52204408626085,
        "y" : -533.9930075369675
      },
      "selected" : false
    }, {
      "data" : {
        "id" : "59505",
        "shared_name" : "SLC2A2",
        "name" : "SLC2A2",
        "SUID" : 59505,
        "selected" : false
      },
      "position" : {
        "x" : -538.1006955144835,
        "y" : -770.1360739432175
      },
      "selected" : false
    }, {
      "data" : {
        "id" : "59503",
        "shared_name" : "SLC2A13",
        "name" : "SLC2A13",
        "SUID" : 59503,
        "selected" : false
      },
      "position" : {
        "x" : -647.0005063054991,
        "y" : 334.12439358607935
      },
      "selected" : false
    }, {
      "data" : {
        "id" : "59500",
        "shared_name" : "SLC2A10",
        "name" : "SLC2A10",
        "SUID" : 59500,
        "selected" : false
      },
      "position" : {
        "x" : -217.88836755733018,
        "y" : -1331.6712607107957
      },
      "selected" : false
    }, {
      "data" : {
        "id" : "59498",
        "shared_name" : "GLUT1_DEFICIENCY_SYNDROME_2",
        "name" : "GLUT1_DEFICIENCY_SYNDROME_2",
        "SUID" : 59498,
        "selected" : false
      },
      "position" : {
        "x" : -1517.4114254949523,
        "y" : -1994.7885702811082
      },
      "selected" : false
    }, {
      "data" : {
        "id" : "59496",
        "shared_name" : "GLUT1_DEFICIENCY_SYNDROME_1",
        "name" : "GLUT1_DEFICIENCY_SYNDROME_1",
        "SUID" : 59496,
        "selected" : false
      },
      "position" : {
        "x" : -1466.2175778387023,
        "y" : -2000.6916464529832
      },
      "selected" : false
    }, {
      "data" : {
        "id" : "59494",
        "shared_name" : "SLC2A1",
        "name" : "SLC2A1",
        "SUID" : 59494,
        "selected" : false
      },
      "position" : {
        "x" : -1416.2540768621398,
        "y" : -1798.7856405936082
      },
      "selected" : false
    }, {
      "data" : {
        "id" : "59491",
        "shared_name" : "SLC29A3",
        "name" : "SLC29A3",
        "SUID" : 59491,
        "selected" : false
      },
      "position" : {
        "x" : -269.9340352056456,
        "y" : -1002.4381064139207
      },
      "selected" : false
    }, {
      "data" : {
        "id" : "59489",
        "shared_name" : "SLC28A3",
        "name" : "SLC28A3",
        "SUID" : 59489,
        "selected" : false
      },
      "position" : {
        "x" : -374.3297451971007,
        "y" : 261.6713296212356
      },
      "selected" : false
    }, {
      "data" : {
        "id" : "59487",
        "shared_name" : "ICHTHYOSIS_PREMATURITY_SYNDROME",
        "name" : "ICHTHYOSIS_PREMATURITY_SYNDROME",
        "SUID" : 59487,
        "selected" : false
      },
      "position" : {
        "x" : -968.319884204669,
        "y" : 3099.385532502095
      },
      "selected" : false
    }, {
      "data" : {
        "id" : "59486",
        "shared_name" : "SLC27A4",
        "name" : "SLC27A4",
        "SUID" : 59486,
        "selected" : false
      },
      "position" : {
        "x" : -965.9982937810851,
        "y" : 2991.6461831368606
      },
      "selected" : false
    }, {
      "data" : {
        "id" : "59484",
        "shared_name" : "SLC27A1",
        "name" : "SLC27A1",
        "SUID" : 59484,
        "selected" : false
      },
      "position" : {
        "x" : 57.30686674137587,
        "y" : 657.8032265938918
      },
      "selected" : false
    }, {
      "data" : {
        "id" : "59482",
        "shared_name" : "SLC26A9",
        "name" : "SLC26A9",
        "SUID" : 59482,
        "selected" : false
      },
      "position" : {
        "x" : -33.88879671077257,
        "y" : 492.5227700509231
      },
      "selected" : false
    }, {
      "data" : {
        "id" : "59480",
        "shared_name" : "SLC26A4",
        "name" : "SLC26A4",
        "SUID" : 59480,
        "selected" : false
      },
      "position" : {
        "x" : -2735.9301022527648,
        "y" : -1242.123226042827
      },
      "selected" : false
    }, {
      "data" : {
        "id" : "59477",
        "shared_name" : "CHLORIDE_DIARRHEA",
        "name" : "CHLORIDE_DIARRHEA",
        "SUID" : 59477,
        "selected" : false
      },
      "position" : {
        "x" : 600.0209475519227,
        "y" : -1709.9378622732957
      },
      "selected" : false
    }, {
      "data" : {
        "id" : "59476",
        "shared_name" : "SLC26A3",
        "name" : "SLC26A3",
        "SUID" : 59476,
        "selected" : false
      },
      "position" : {
        "x" : 462.60725126286025,
        "y" : -1448.6502646170457
      },
      "selected" : false
    }, {
      "data" : {
        "id" : "59471",
        "shared_name" : "SLC26A2",
        "name" : "SLC26A2",
        "SUID" : 59471,
        "selected" : false
      },
      "position" : {
        "x" : 1288.4745608331727,
        "y" : -896.2710837088425
      },
      "selected" : false
    }, {
      "data" : {
        "id" : "59467",
        "shared_name" : "SLC25A46",
        "name" : "SLC25A46",
        "SUID" : 59467,
        "selected" : false
      },
      "position" : {
        "x" : -211.85015799979692,
        "y" : -1018.9439657889207
      },
      "selected" : false
    }, {
      "data" : {
        "id" : "59465",
        "shared_name" : "SLC25A43",
        "name" : "SLC25A43",
        "SUID" : 59465,
        "selected" : false
      },
      "position" : {
        "x" : 885.0050784112977,
        "y" : -636.0154226981003
      },
      "selected" : false
    }, {
      "data" : {
        "id" : "59462",
        "shared_name" : "SLC25A4",
        "name" : "SLC25A4",
        "SUID" : 59462,
        "selected" : false
      },
      "position" : {
        "x" : -1577.5055417058898,
        "y" : -156.18600070103003
      },
      "selected" : false
    }, {
      "data" : {
        "id" : "59460",
        "shared_name" : "SLC25A38",
        "name" : "SLC25A38",
        "SUID" : 59460,
        "selected" : false
      },
      "position" : {
        "x" : -2871.8384884832335,
        "y" : 2558.1190530099075
      },
      "selected" : false
    }, {
      "data" : {
        "id" : "59458",
        "shared_name" : "SLC25A19",
        "name" : "SLC25A19",
        "SUID" : 59458,
        "selected" : false
      },
      "position" : {
        "x" : 2584.9531451227235,
        "y" : 2369.4036904610793
      },
      "selected" : false
    }, {
      "data" : {
        "id" : "59456",
        "shared_name" : "SLC25A15",
        "name" : "SLC25A15",
        "SUID" : 59456,
        "selected" : false
      },
      "position" : {
        "x" : 784.2738772394227,
        "y" : -1041.9420126639207
      },
      "selected" : false
    }, {
      "data" : {
        "id" : "59454",
        "shared_name" : "SLC25A13",
        "name" : "SLC25A13",
        "SUID" : 59454,
        "selected" : false
      },
      "position" : {
        "x" : 699.746594524579,
        "y" : -1210.9981650076707
      },
      "selected" : false
    }, {
      "data" : {
        "id" : "59452",
        "shared_name" : "HYPOMYELINATION",
        "name" : "HYPOMYELINATION",
        "SUID" : 59452,
        "selected" : false
      },
      "position" : {
        "x" : -865.9982937810851,
        "y" : 3099.385532502095
      },
      "selected" : false
    }, {
      "data" : {
        "id" : "59451",
        "shared_name" : "SLC25A12",
        "name" : "SLC25A12",
        "SUID" : 59451,
        "selected" : false
      },
      "position" : {
        "x" : -863.6767033575011,
        "y" : 2991.6461831368606
      },
      "selected" : false
    }, {
      "data" : {
        "id" : "59449",
        "shared_name" : "SKIN/HAIR/EYE_PIGMENTATION_4",
        "name" : "SKIN/HAIR/EYE_PIGMENTATION_4",
        "SUID" : 59449,
        "selected" : false
      },
      "position" : {
        "x" : -763.6767033575011,
        "y" : 3099.385532502095
      },
      "selected" : false
    }, {
      "data" : {
        "id" : "59448",
        "shared_name" : "SLC24A5",
        "name" : "SLC24A5",
        "SUID" : 59448,
        "selected" : false
      },
      "position" : {
        "x" : -761.3551129339171,
        "y" : 2991.6461831368606
      },
      "selected" : false
    }, {
      "data" : {
        "id" : "59446",
        "shared_name" : "SKIN/HAIR/EYE_PIGMENTATION_6",
        "name" : "SKIN/HAIR/EYE_PIGMENTATION_6",
        "SUID" : 59446,
        "selected" : false
      },
      "position" : {
        "x" : -661.3551129339171,
        "y" : 3099.385532502095
      },
      "selected" : false
    }, {
      "data" : {
        "id" : "59445",
        "shared_name" : "SLC24A4",
        "name" : "SLC24A4",
        "SUID" : 59445,
        "selected" : false
      },
      "position" : {
        "x" : -659.0335225103331,
        "y" : 2991.6461831368606
      },
      "selected" : false
    }, {
      "data" : {
        "id" : "59443",
        "shared_name" : "SLC24A2",
        "name" : "SLC24A2",
        "SUID" : 59443,
        "selected" : false
      },
      "position" : {
        "x" : 167.4088259698915,
        "y" : 883.7541543282668
      },
      "selected" : false
    }, {
      "data" : {
        "id" : "59437",
        "shared_name" : "SLC22A5",
        "name" : "SLC22A5",
        "SUID" : 59437,
        "selected" : false
      },
      "position" : {
        "x" : -150.37034502009874,
        "y" : -268.01818453892065
      },
      "selected" : false
    }, {
      "data" : {
        "id" : "59433",
        "shared_name" : "SLC22A4",
        "name" : "SLC22A4",
        "SUID" : 59433,
        "selected" : false
      },
      "position" : {
        "x" : -171.51946916560655,
        "y" : -1022.6657065115769
      },
      "selected" : false
    }, {
      "data" : {
        "id" : "59428",
        "shared_name" : "SLC22A3",
        "name" : "SLC22A3",
        "SUID" : 59428,
        "selected" : false
      },
      "position" : {
        "x" : -5.153307819171005,
        "y" : 2.4108315743606
      },
      "selected" : false
    }, {
      "data" : {
        "id" : "59425",
        "shared_name" : "SLC22A23",
        "name" : "SLC22A23",
        "SUID" : 59425,
        "selected" : false
      },
      "position" : {
        "x" : 114.05473051090712,
        "y" : -354.7703512869675
      },
      "selected" : false
    }, {
      "data" : {
        "id" : "59423",
        "shared_name" : "SLC22A2",
        "name" : "SLC22A2",
        "SUID" : 59423,
        "selected" : false
      },
      "position" : {
        "x" : 0.36654386539930783,
        "y" : 539.1815835274856
      },
      "selected" : false
    }, {
      "data" : {
        "id" : "59419",
        "shared_name" : "SLC22A18",
        "name" : "SLC22A18",
        "SUID" : 59419,
        "selected" : false
      },
      "position" : {
        "x" : 427.5428591730165,
        "y" : -31.94213473423315
      },
      "selected" : false
    }, {
      "data" : {
        "id" : "59416",
        "shared_name" : "HYPOURICEMIA",
        "name" : "HYPOURICEMIA",
        "SUID" : 59416,
        "selected" : false
      },
      "position" : {
        "x" : 873.0668459894227,
        "y" : -549.1835058890183
      },
      "selected" : false
    }, {
      "data" : {
        "id" : "59415",
        "shared_name" : "SLC22A12",
        "name" : "SLC22A12",
        "SUID" : 59415,
        "selected" : false
      },
      "position" : {
        "x" : 688.9276247980165,
        "y" : -648.6941183768113
      },
      "selected" : false
    }, {
      "data" : {
        "id" : "59413",
        "shared_name" : "SLC22A11",
        "name" : "SLC22A11",
        "SUID" : 59413,
        "selected" : false
      },
      "position" : {
        "x" : 633.073498821454,
        "y" : -823.4765890799363
      },
      "selected" : false
    }, {
      "data" : {
        "id" : "59411",
        "shared_name" : "SLC22A1",
        "name" : "SLC22A1",
        "SUID" : 59411,
        "selected" : false
      },
      "position" : {
        "x" : 926.3490725519227,
        "y" : -469.80218493564917
      },
      "selected" : false
    }, {
      "data" : {
        "id" : "59408",
        "shared_name" : "SLC1A7",
        "name" : "SLC1A7",
        "SUID" : 59408,
        "selected" : false
      },
      "position" : {
        "x" : -661.4660214422179,
        "y" : -546.6527517996628
      },
      "selected" : false
    }, {
      "data" : {
        "id" : "59406",
        "shared_name" : "SLC1A3",
        "name" : "SLC1A3",
        "SUID" : 59406,
        "selected" : false
      },
      "position" : {
        "x" : -1375.3359860418273,
        "y" : 630.9831582345168
      },
      "selected" : false
    }, {
      "data" : {
        "id" : "59404",
        "shared_name" : "SLC1A2",
        "name" : "SLC1A2",
        "SUID" : 59404,
        "selected" : false
      },
      "position" : {
        "x" : 286.06028471012587,
        "y" : 661.7478066720168
      },
      "selected" : false
    }, {
      "data" : {
        "id" : "59402",
        "shared_name" : "THIAMINE_DEFICIENCY",
        "name" : "THIAMINE_DEFICIENCY",
        "SUID" : 59402,
        "selected" : false
      },
      "position" : {
        "x" : -559.0335225103331,
        "y" : 3099.385532502095
      },
      "selected" : false
    }, {
      "data" : {
        "id" : "59401",
        "shared_name" : "SLC19A2",
        "name" : "SLC19A2",
        "SUID" : 59401,
        "selected" : false
      },
      "position" : {
        "x" : -556.7119320867491,
        "y" : 2991.6461831368606
      },
      "selected" : false
    }, {
      "data" : {
        "id" : "59399",
        "shared_name" : "SLC18A1",
        "name" : "SLC18A1",
        "SUID" : 59399,
        "selected" : false
      },
      "position" : {
        "x" : -591.272448444171,
        "y" : 851.9370156563918
      },
      "selected" : false
    }, {
      "data" : {
        "id" : "59397",
        "shared_name" : "SLC17A8",
        "name" : "SLC17A8",
        "SUID" : 59397,
        "selected" : false
      },
      "position" : {
        "x" : -1754.6530026433898,
        "y" : -1694.9457968436082
      },
      "selected" : false
    }, {
      "data" : {
        "id" : "59395",
        "shared_name" : "SIALIC_ACID_STORAGE_DISORDER",
        "name" : "SIALIC_ACID_STORAGE_DISORDER",
        "SUID" : 59395,
        "selected" : false
      },
      "position" : {
        "x" : 2857.062825298505,
        "y" : 2580.52493679897
      },
      "selected" : false
    }, {
      "data" : {
        "id" : "59393",
        "shared_name" : "SALLA_DISEASE",
        "name" : "SALLA_DISEASE",
        "SUID" : 59393,
        "selected" : false
      },
      "position" : {
        "x" : 2904.5083361627626,
        "y" : 2369.4036904610793
      },
      "selected" : false
    }, {
      "data" : {
        "id" : "59392",
        "shared_name" : "SLC17A5",
        "name" : "SLC17A5",
        "SUID" : 59392,
        "selected" : false
      },
      "position" : {
        "x" : 2882.61563596745,
        "y" : 2475.792820099751
      },
      "selected" : false
    }, {
      "data" : {
        "id" : "59389",
        "shared_name" : "SLC17A4",
        "name" : "SLC17A4",
        "SUID" : 59389,
        "selected" : false
      },
      "position" : {
        "x" : -685.8706845281554,
        "y" : -583.8064993582566
      },
      "selected" : false
    }, {
      "data" : {
        "id" : "59385",
        "shared_name" : "SLC17A3",
        "name" : "SLC17A3",
        "SUID" : 59385,
        "selected" : false
      },
      "position" : {
        "x" : -176.3553799627257,
        "y" : -47.40978610142065
      },
      "selected" : false
    }, {
      "data" : {
        "id" : "59382",
        "shared_name" : "FANCONI_RENOTUBULAR_SYNDROME_2",
        "name" : "FANCONI_RENOTUBULAR_SYNDROME_2",
        "SUID" : 59382,
        "selected" : false
      },
      "position" : {
        "x" : 382.219494915204,
        "y" : -298.0154684744675
      },
      "selected" : false
    }, {
      "data" : {
        "id" : "59381",
        "shared_name" : "SLC17A2",
        "name" : "SLC17A2",
        "SUID" : 59381,
        "selected" : false
      },
      "position" : {
        "x" : 619.5169192316102,
        "y" : -267.3161734305222
      },
      "selected" : false
    }, {
      "data" : {
        "id" : "59376",
        "shared_name" : "SLC17A1",
        "name" : "SLC17A1",
        "SUID" : 59376,
        "selected" : false
      },
      "position" : {
        "x" : -128.9349240301085,
        "y" : -211.02025973423315
      },
      "selected" : false
    }, {
      "data" : {
        "id" : "59374",
        "shared_name" : "SLC16A9",
        "name" : "SLC16A9",
        "SUID" : 59374,
        "selected" : false
      },
      "position" : {
        "x" : 633.2970095636415,
        "y" : -848.77486788853
      },
      "selected" : false
    }, {
      "data" : {
        "id" : "59372",
        "shared_name" : "SLC16A8",
        "name" : "SLC16A8",
        "SUID" : 59372,
        "selected" : false
      },
      "position" : {
        "x" : -453.3655880926085,
        "y" : -1599.2958944998582
      },
      "selected" : false
    }, {
      "data" : {
        "id" : "59370",
        "shared_name" : "OTHER_CATARACT",
        "name" : "OTHER_CATARACT",
        "SUID" : 59370,
        "selected" : false
      },
      "position" : {
        "x" : -456.71193208674913,
        "y" : 3099.385532502095
      },
      "selected" : false
    }, {
      "data" : {
        "id" : "59369",
        "shared_name" : "SLC16A12",
        "name" : "SLC16A12",
        "SUID" : 59369,
        "selected" : false
      },
      "position" : {
        "x" : -454.39034166316515,
        "y" : 2991.6461831368606
      },
      "selected" : false
    }, {
      "data" : {
        "id" : "59366",
        "shared_name" : "ERYTHROCYTE_LACTATE_TRANSPORTER_DEFECT",
        "name" : "ERYTHROCYTE_LACTATE_TRANSPORTER_DEFECT",
        "SUID" : 59366,
        "selected" : false
      },
      "position" : {
        "x" : 1234.3097659112977,
        "y" : -859.8240317068894
      },
      "selected" : false
    }, {
      "data" : {
        "id" : "59365",
        "shared_name" : "SLC16A1",
        "name" : "SLC16A1",
        "SUID" : 59365,
        "selected" : false
      },
      "position" : {
        "x" : 834.9347659112977,
        "y" : -737.39840304478
      },
      "selected" : false
    }, {
      "data" : {
        "id" : "59363",
        "shared_name" : "SLC15A4",
        "name" : "SLC15A4",
        "SUID" : 59363,
        "selected" : false
      },
      "position" : {
        "x" : -618.9597653387023,
        "y" : -1187.6816977225144
      },
      "selected" : false
    }, {
      "data" : {
        "id" : "59361",
        "shared_name" : "SLC15A2",
        "name" : "SLC15A2",
        "SUID" : 59361,
        "selected" : false
      },
      "position" : {
        "x" : 345.684826946454,
        "y" : -930.6094626150925
      },
      "selected" : false
    }, {
      "data" : {
        "id" : "59358",
        "shared_name" : "SLC14A2",
        "name" : "SLC14A2",
        "SUID" : 59358,
        "selected" : false
      },
      "position" : {
        "x" : 679.812512493329,
        "y" : 124.8704263009231
      },
      "selected" : false
    }, {
      "data" : {
        "id" : "59356",
        "shared_name" : "SLC14A1",
        "name" : "SLC14A1",
        "SUID" : 59356,
        "selected" : false
      },
      "position" : {
        "x" : 717.634778118329,
        "y" : -598.808788176616
      },
      "selected" : false
    }, {
      "data" : {
        "id" : "59353",
        "shared_name" : "SLC12A9",
        "name" : "SLC12A9",
        "SUID" : 59353,
        "selected" : false
      },
      "position" : {
        "x" : -710.0625485418273,
        "y" : -611.1581839285691
      },
      "selected" : false
    }, {
      "data" : {
        "id" : "59351",
        "shared_name" : "AGENESIS_OF_THE_CORPUS_CALLOSUM_WITH_PERIPHERAL_NEUROPATHY",
        "name" : "AGENESIS_OF_THE_CORPUS_CALLOSUM_WITH_PERIPHERAL_NEUROPATHY",
        "SUID" : 59351,
        "selected" : false
      },
      "position" : {
        "x" : -354.39034166316515,
        "y" : 3099.385532502095
      },
      "selected" : false
    }, {
      "data" : {
        "id" : "59350",
        "shared_name" : "SLC12A6",
        "name" : "SLC12A6",
        "SUID" : 59350,
        "selected" : false
      },
      "position" : {
        "x" : -352.06875123958116,
        "y" : 2991.6461831368606
      },
      "selected" : false
    }, {
      "data" : {
        "id" : "59348",
        "shared_name" : "GITELMAN_SYNDROME",
        "name" : "GITELMAN_SYNDROME",
        "SUID" : 59348,
        "selected" : false
      },
      "position" : {
        "x" : -252.06875123958116,
        "y" : 3099.385532502095
      },
      "selected" : false
    }, {
      "data" : {
        "id" : "59347",
        "shared_name" : "SLC12A3",
        "name" : "SLC12A3",
        "SUID" : 59347,
        "selected" : false
      },
      "position" : {
        "x" : -249.74716081599718,
        "y" : 2991.6461831368606
      },
      "selected" : false
    }, {
      "data" : {
        "id" : "59345",
        "shared_name" : "SLC12A2",
        "name" : "SLC12A2",
        "SUID" : 59345,
        "selected" : false
      },
      "position" : {
        "x" : -33.43747224788194,
        "y" : 937.0413857735793
      },
      "selected" : false
    }, {
      "data" : {
        "id" : "59343",
        "shared_name" : "SLC12A1",
        "name" : "SLC12A1",
        "SUID" : 59343,
        "selected" : false
      },
      "position" : {
        "x" : -849.483141803546,
        "y" : 2018.9530068673293
      },
      "selected" : false
    }, {
      "data" : {
        "id" : "59341",
        "shared_name" : "SLC11A2",
        "name" : "SLC11A2",
        "SUID" : 59341,
        "selected" : false
      },
      "position" : {
        "x" : -2005.7596920965148,
        "y" : 1149.1895791329543
      },
      "selected" : false
    }, {
      "data" : {
        "id" : "59338",
        "shared_name" : "SLC11A1",
        "name" : "SLC11A1",
        "SUID" : 59338,
        "selected" : false
      },
      "position" : {
        "x" : 150.40720853825087,
        "y" : -1677.5325888357957
      },
      "selected" : false
    }, {
      "data" : {
        "id" : "59335",
        "shared_name" : "BILE_ACID_MALABSORPTION",
        "name" : "BILE_ACID_MALABSORPTION",
        "SUID" : 59335,
        "selected" : false
      },
      "position" : {
        "x" : 631.1184817316102,
        "y" : -448.3275703154404
      },
      "selected" : false
    }, {
      "data" : {
        "id" : "59334",
        "shared_name" : "SLC10A2",
        "name" : "SLC10A2",
        "SUID" : 59334,
        "selected" : false
      },
      "position" : {
        "x" : 440.65119657536025,
        "y" : -455.090110655864
      },
      "selected" : false
    }, {
      "data" : {
        "id" : "59331",
        "shared_name" : "SLBP",
        "name" : "SLBP",
        "SUID" : 59331,
        "selected" : false
      },
      "position" : {
        "x" : 490.471936321454,
        "y" : -181.69790255649878
      },
      "selected" : false
    }, {
      "data" : {
        "id" : "59329",
        "shared_name" : "SKOR2",
        "name" : "SKOR2",
        "SUID" : 59329,
        "selected" : false
      },
      "position" : {
        "x" : 1016.1477786066102,
        "y" : 43.94934475795435
      },
      "selected" : false
    }, {
      "data" : {
        "id" : "59327",
        "shared_name" : "SKIV2L",
        "name" : "SKIV2L",
        "SUID" : 59327,
        "selected" : false
      },
      "position" : {
        "x" : -334.4879712102843,
        "y" : -1804.8107870779832
      },
      "selected" : false
    }, {
      "data" : {
        "id" : "59325",
        "shared_name" : "SKI",
        "name" : "SKI",
        "SUID" : 59325,
        "selected" : false
      },
      "position" : {
        "x" : 707.3527346612977,
        "y" : 868.8795205392043
      },
      "selected" : false
    }, {
      "data" : {
        "id" : "59323",
        "shared_name" : "SKAP2",
        "name" : "SKAP2",
        "SUID" : 59323,
        "selected" : false
      },
      "position" : {
        "x" : -67.12872590999132,
        "y" : -1405.7257040701707
      },
      "selected" : false
    }, {
      "data" : {
        "id" : "59321",
        "shared_name" : "SKAP1",
        "name" : "SKAP1",
        "SUID" : 59321,
        "selected" : false
      },
      "position" : {
        "x" : 790.363537883954,
        "y" : -1277.0445517264207
      },
      "selected" : false
    }, {
      "data" : {
        "id" : "59319",
        "shared_name" : "BRANCHIOOTORENAL_SYNDROME_2",
        "name" : "BRANCHIOOTORENAL_SYNDROME_2",
        "SUID" : 59319,
        "selected" : false
      },
      "position" : {
        "x" : -149.74716081599718,
        "y" : 3099.385532502095
      },
      "selected" : false
    }, {
      "data" : {
        "id" : "59318",
        "shared_name" : "SIX5",
        "name" : "SIX5",
        "SUID" : 59318,
        "selected" : false
      },
      "position" : {
        "x" : -147.4255703924132,
        "y" : 2991.6461831368606
      },
      "selected" : false
    }, {
      "data" : {
        "id" : "59316",
        "shared_name" : "SIX3",
        "name" : "SIX3",
        "SUID" : 59316,
        "selected" : false
      },
      "position" : {
        "x" : 919.3443118097352,
        "y" : -173.71032321079565
      },
      "selected" : false
    }, {
      "data" : {
        "id" : "59313",
        "shared_name" : "BRACHIOOTIC_SYNDROME_3",
        "name" : "BRACHIOOTIC_SYNDROME_3",
        "SUID" : 59313,
        "selected" : false
      },
      "position" : {
        "x" : -2029.6259030340148,
        "y" : -1851.2644003592332
      },
      "selected" : false
    }, {
      "data" : {
        "id" : "59312",
        "shared_name" : "SIX1",
        "name" : "SIX1",
        "SUID" : 59312,
        "selected" : false
      },
      "position" : {
        "x" : -1870.4854001043273,
        "y" : -1733.5501669607957
      },
      "selected" : false
    }, {
      "data" : {
        "id" : "59310",
        "shared_name" : "SIRPG",
        "name" : "SIRPG",
        "SUID" : 59310,
        "selected" : false
      },
      "position" : {
        "x" : 67.0824099542665,
        "y" : -1279.774104949077
      },
      "selected" : false
    }, {
      "data" : {
        "id" : "59307",
        "shared_name" : "SIRPA",
        "name" : "SIRPA",
        "SUID" : 59307,
        "selected" : false
      },
      "position" : {
        "x" : -646.2991513250304,
        "y" : -1004.7824667654832
      },
      "selected" : false
    }, {
      "data" : {
        "id" : "59305",
        "shared_name" : "SIN3A",
        "name" : "SIN3A",
        "SUID" : 59305,
        "selected" : false
      },
      "position" : {
        "x" : 693.7644778253602,
        "y" : 140.3788491524856
      },
      "selected" : false
    }, {
      "data" : {
        "id" : "59303",
        "shared_name" : "SIM1",
        "name" : "SIM1",
        "SUID" : 59303,
        "selected" : false
      },
      "position" : {
        "x" : 1101.9716311456727,
        "y" : -903.849330779155
      },
      "selected" : false
    }, {
      "data" : {
        "id" : "59301",
        "shared_name" : "MARINESCO-SJOGREN_SYNDROME",
        "name" : "MARINESCO-SJOGREN_SYNDROME",
        "SUID" : 59301,
        "selected" : false
      },
      "position" : {
        "x" : -47.42557039241319,
        "y" : 3099.385532502095
      },
      "selected" : false
    }, {
      "data" : {
        "id" : "59300",
        "shared_name" : "SIL1",
        "name" : "SIL1",
        "SUID" : 59300,
        "selected" : false
      },
      "position" : {
        "x" : -45.10397996882921,
        "y" : 2991.6461831368606
      },
      "selected" : false
    }, {
      "data" : {
        "id" : "59297",
        "shared_name" : "SIK3",
        "name" : "SIK3",
        "SUID" : 59297,
        "selected" : false
      },
      "position" : {
        "x" : -943.738268756671,
        "y" : -375.8732031546433
      },
      "selected" : false
    }, {
      "data" : {
        "id" : "59295",
        "shared_name" : "SIAH2",
        "name" : "SIAH2",
        "SUID" : 59295,
        "selected" : false
      },
      "position" : {
        "x" : 760.1847048761415,
        "y" : -669.7563284598191
      },
      "selected" : false
    }, {
      "data" : {
        "id" : "59293",
        "shared_name" : "SHROOM3",
        "name" : "SHROOM3",
        "SUID" : 59293,
        "selected" : false
      },
      "position" : {
        "x" : 291.3269473077821,
        "y" : 528.4660073556106
      },
      "selected" : false
    }, {
      "data" : {
        "id" : "59289",
        "shared_name" : "SHOX",
        "name" : "SHOX",
        "SUID" : 59289,
        "selected" : false
      },
      "position" : {
        "x" : 275.8231326105165,
        "y" : -1124.0489462576707
      },
      "selected" : false
    }, {
      "data" : {
        "id" : "59287",
        "shared_name" : "NOONAN-LIKE_SYNDROME_WITH_LOOSE_ANAGEN_HAIR",
        "name" : "NOONAN-LIKE_SYNDROME_WITH_LOOSE_ANAGEN_HAIR",
        "SUID" : 59287,
        "selected" : false
      },
      "position" : {
        "x" : 54.89602003117079,
        "y" : 3099.385532502095
      },
      "selected" : false
    }, {
      "data" : {
        "id" : "59286",
        "shared_name" : "SHOC2",
        "name" : "SHOC2",
        "SUID" : 59286,
        "selected" : false
      },
      "position" : {
        "x" : 57.21761045475478,
        "y" : 2991.6461831368606
      },
      "selected" : false
    }, {
      "data" : {
        "id" : "59284",
        "shared_name" : "SHISA6",
        "name" : "SHISA6",
        "SUID" : 59284,
        "selected" : false
      },
      "position" : {
        "x" : 541.627942180829,
        "y" : 339.4559975899856
      },
      "selected" : false
    }, {
      "data" : {
        "id" : "59280",
        "shared_name" : "SHH",
        "name" : "SHH",
        "SUID" : 59280,
        "selected" : false
      },
      "position" : {
        "x" : -113.21271791438585,
        "y" : 59.500034455219975
      },
      "selected" : false
    }, {
      "data" : {
        "id" : "59277",
        "shared_name" : "SHC4",
        "name" : "SHC4",
        "SUID" : 59277,
        "selected" : false
      },
      "position" : {
        "x" : -173.4921216009093,
        "y" : 523.3363076485793
      },
      "selected" : false
    }, {
      "data" : {
        "id" : "59275",
        "shared_name" : "SHBG",
        "name" : "SHBG",
        "SUID" : 59275,
        "selected" : false
      },
      "position" : {
        "x" : -1049.6648434637023,
        "y" : -716.8259848318894
      },
      "selected" : false
    }, {
      "data" : {
        "id" : "59273",
        "shared_name" : "SHB",
        "name" : "SHB",
        "SUID" : 59273,
        "selected" : false
      },
      "position" : {
        "x" : -1374.4368161199523,
        "y" : 88.51489651576685
      },
      "selected" : false
    }, {
      "data" : {
        "id" : "59271",
        "shared_name" : "OTHER_MONONEUROPATHIES",
        "name" : "OTHER_MONONEUROPATHIES",
        "SUID" : 59271,
        "selected" : false
      },
      "position" : {
        "x" : 1724.3336916925477,
        "y" : -696.0727957449753
      },
      "selected" : false
    }, {
      "data" : {
        "id" : "59269",
        "shared_name" : "SH3TC2",
        "name" : "SH3TC2",
        "SUID" : 59269,
        "selected" : false
      },
      "position" : {
        "x" : 1470.2904788019227,
        "y" : -594.5512961111863
      },
      "selected" : false
    }, {
      "data" : {
        "id" : "59267",
        "shared_name" : "FRANK-TER_HAAR_SYNDROME",
        "name" : "FRANK-TER_HAAR_SYNDROME",
        "SUID" : 59267,
        "selected" : false
      },
      "position" : {
        "x" : 157.21761045475478,
        "y" : 3099.385532502095
      },
      "selected" : false
    }, {
      "data" : {
        "id" : "59266",
        "shared_name" : "SH3PXD2B",
        "name" : "SH3PXD2B",
        "SUID" : 59266,
        "selected" : false
      },
      "position" : {
        "x" : 159.53920087833876,
        "y" : 2991.6461831368606
      },
      "selected" : false
    }, {
      "data" : {
        "id" : "59264",
        "shared_name" : "SH3GL3",
        "name" : "SH3GL3",
        "SUID" : 59264,
        "selected" : false
      },
      "position" : {
        "x" : 606.0993166925477,
        "y" : -102.5145834647019
      },
      "selected" : false
    }, {
      "data" : {
        "id" : "59259",
        "shared_name" : "SH3GL2",
        "name" : "SH3GL2",
        "SUID" : 59259,
        "selected" : false
      },
      "position" : {
        "x" : 79.39140043278212,
        "y" : -367.94364535435034
      },
      "selected" : false
    }, {
      "data" : {
        "id" : "59257",
        "shared_name" : "SH3BP5",
        "name" : "SH3BP5",
        "SUID" : 59257,
        "selected" : false
      },
      "position" : {
        "x" : -757.3983639715148,
        "y" : 62.5028725899856
      },
      "selected" : false
    }, {
      "data" : {
        "id" : "59255",
        "shared_name" : "OTHER_DISEASES_OF_JAWS",
        "name" : "OTHER_DISEASES_OF_JAWS",
        "SUID" : 59255,
        "selected" : false
      },
      "position" : {
        "x" : 259.53920087833876,
        "y" : 3099.385532502095
      },
      "selected" : false
    }, {
      "data" : {
        "id" : "59254",
        "shared_name" : "SH3BP2",
        "name" : "SH3BP2",
        "SUID" : 59254,
        "selected" : false
      },
      "position" : {
        "x" : 261.86079130192275,
        "y" : 2991.6461831368606
      },
      "selected" : false
    }, {
      "data" : {
        "id" : "59240",
        "shared_name" : "SH2B3",
        "name" : "SH2B3",
        "SUID" : 59240,
        "selected" : false
      },
      "position" : {
        "x" : -132.87400331477647,
        "y" : -632.9390066824753
      },
      "selected" : false
    }, {
      "data" : {
        "id" : "59236",
        "shared_name" : "SH2B1",
        "name" : "SH2B1",
        "SUID" : 59236,
        "selected" : false
      },
      "position" : {
        "x" : 343.96613798161025,
        "y" : -662.5478934012253
      },
      "selected" : false
    }, {
      "data" : {
        "id" : "59234",
        "shared_name" : "SGSM2",
        "name" : "SGSM2",
        "SUID" : 59234,
        "selected" : false
      },
      "position" : {
        "x" : -209.20137872676378,
        "y" : 731.7879678048293
      },
      "selected" : false
    }, {
      "data" : {
        "id" : "59231",
        "shared_name" : "SGPP2",
        "name" : "SGPP2",
        "SUID" : 59231,
        "selected" : false
      },
      "position" : {
        "x" : 142.05512723942275,
        "y" : -47.372157927592525
      },
      "selected" : false
    }, {
      "data" : {
        "id" : "59229",
        "shared_name" : "SGIP1",
        "name" : "SGIP1",
        "SUID" : 59229,
        "selected" : false
      },
      "position" : {
        "x" : -1005.4166134832335,
        "y" : 492.7402993477981
      },
      "selected" : false
    }, {
      "data" : {
        "id" : "59227",
        "shared_name" : "SGCZ",
        "name" : "SGCZ",
        "SUID" : 59227,
        "selected" : false
      },
      "position" : {
        "x" : -554.7361935613585,
        "y" : -486.18779360874487
      },
      "selected" : false
    }, {
      "data" : {
        "id" : "59222",
        "shared_name" : "SGCG",
        "name" : "SGCG",
        "SUID" : 59222,
        "selected" : false
      },
      "position" : {
        "x" : -383.12028779963975,
        "y" : -435.8401697836716
      },
      "selected" : false
    }, {
      "data" : {
        "id" : "59220",
        "shared_name" : "SGCE",
        "name" : "SGCE",
        "SUID" : 59220,
        "selected" : false
      },
      "position" : {
        "x" : 1070.3581057550477,
        "y" : 332.10058987514185
      },
      "selected" : false
    }, {
      "data" : {
        "id" : "59215",
        "shared_name" : "SGCD",
        "name" : "SGCD",
        "SUID" : 59215,
        "selected" : false
      },
      "position" : {
        "x" : -927.1495236394835,
        "y" : -591.0286368094285
      },
      "selected" : false
    }, {
      "data" : {
        "id" : "59213",
        "shared_name" : "SGCB",
        "name" : "SGCB",
        "SUID" : 59213,
        "selected" : false
      },
      "position" : {
        "x" : -1565.9547604558898,
        "y" : -272.88146578892065
      },
      "selected" : false
    }, {
      "data" : {
        "id" : "59211",
        "shared_name" : "SGCA",
        "name" : "SGCA",
        "SUID" : 59211,
        "selected" : false
      },
      "position" : {
        "x" : -1522.7158688543273,
        "y" : -394.55784594639135
      },
      "selected" : false
    }, {
      "data" : {
        "id" : "59209",
        "shared_name" : "SFTPC",
        "name" : "SFTPC",
        "SUID" : 59209,
        "selected" : false
      },
      "position" : {
        "x" : 3004.5083361627626,
        "y" : 2369.4036904610793
      },
      "selected" : false
    }, {
      "data" : {
        "id" : "59207",
        "shared_name" : "SURFACTANT_METABOLISM_DYSFUNCTION",
        "name" : "SURFACTANT_METABOLISM_DYSFUNCTION",
        "SUID" : 59207,
        "selected" : false
      },
      "position" : {
        "x" : 3093.665867901044,
        "y" : 2431.436618927876
      },
      "selected" : false
    }, {
      "data" : {
        "id" : "59206",
        "shared_name" : "SFTPB",
        "name" : "SFTPB",
        "SUID" : 59206,
        "selected" : false
      },
      "position" : {
        "x" : 3176.618016338544,
        "y" : 2500.2619363106887
      },
      "selected" : false
    }, {
      "data" : {
        "id" : "59204",
        "shared_name" : "SFTPA2",
        "name" : "SFTPA2",
        "SUID" : 59204,
        "selected" : false
      },
      "position" : {
        "x" : 898.8867922784852,
        "y" : 345.48450100795435
      },
      "selected" : false
    }, {
      "data" : {
        "id" : "59202",
        "shared_name" : "SFTPA1",
        "name" : "SFTPA1",
        "SUID" : 59202,
        "selected" : false
      },
      "position" : {
        "x" : 859.3343020441102,
        "y" : 503.1552163399856
      },
      "selected" : false
    }, {
      "data" : {
        "id" : "59200",
        "shared_name" : "SFMBT1",
        "name" : "SFMBT1",
        "SUID" : 59200,
        "selected" : false
      },
      "position" : {
        "x" : -321.6859005926085,
        "y" : 763.9882851876418
      },
      "selected" : false
    }, {
      "data" : {
        "id" : "59197",
        "shared_name" : "SF1",
        "name" : "SF1",
        "SUID" : 59197,
        "selected" : false
      },
      "position" : {
        "x" : 1022.7937747003602,
        "y" : -1140.5179403982957
      },
      "selected" : false
    }, {
      "data" : {
        "id" : "59194",
        "shared_name" : "SEZ6L2",
        "name" : "SEZ6L2",
        "SUID" : 59194,
        "selected" : false
      },
      "position" : {
        "x" : -835.7720822332335,
        "y" : -958.8780478201707
      },
      "selected" : false
    }, {
      "data" : {
        "id" : "59191",
        "shared_name" : "SETX",
        "name" : "SETX",
        "SUID" : 59191,
        "selected" : false
      },
      "position" : {
        "x" : 875.1378909112977,
        "y" : 241.4552651681106
      },
      "selected" : false
    }, {
      "data" : {
        "id" : "59189",
        "shared_name" : "SCHINZEL-GIEDION_MIDFACE_RETRACTION_SYNDROME",
        "name" : "SCHINZEL-GIEDION_MIDFACE_RETRACTION_SYNDROME",
        "SUID" : 59189,
        "selected" : false
      },
      "position" : {
        "x" : 1283.8656741144227,
        "y" : 172.80969632045435
      },
      "selected" : false
    }, {
      "data" : {
        "id" : "59186",
        "shared_name" : "SETBP1",
        "name" : "SETBP1",
        "SUID" : 59186,
        "selected" : false
      },
      "position" : {
        "x" : 976.0966311456727,
        "y" : 13.788852814594975
      },
      "selected" : false
    }, {
      "data" : {
        "id" : "59182",
        "shared_name" : "SERPINI1",
        "name" : "SERPINI1",
        "SUID" : 59182,
        "selected" : false
      },
      "position" : {
        "x" : -364.29965486506944,
        "y" : 19.913547638813725
      },
      "selected" : false
    }, {
      "data" : {
        "id" : "59180",
        "shared_name" : "PRETERM_PREMATURE_RUPTURE_OF_THE_MEMBRANES",
        "name" : "PRETERM_PREMATURE_RUPTURE_OF_THE_MEMBRANES",
        "SUID" : 59180,
        "selected" : false
      },
      "position" : {
        "x" : 785.4843264581727,
        "y" : 751.7111855782668
      },
      "selected" : false
    }, {
      "data" : {
        "id" : "59178",
        "shared_name" : "SERPINH1",
        "name" : "SERPINH1",
        "SUID" : 59178,
        "selected" : false
      },
      "position" : {
        "x" : 587.2086916925477,
        "y" : 504.71594632045435
      },
      "selected" : false
    }, {
      "data" : {
        "id" : "59175",
        "shared_name" : "COMPLEMENT_COMPONENT_4",
        "name" : "COMPLEMENT_COMPONENT_4",
        "SUID" : 59175,
        "selected" : false
      },
      "position" : {
        "x" : -578.5854672429991,
        "y" : -2987.5643271170457
      },
      "selected" : false
    }, {
      "data" : {
        "id" : "59174",
        "shared_name" : "SERPING1",
        "name" : "SERPING1",
        "SUID" : 59174,
        "selected" : false
      },
      "position" : {
        "x" : -605.9879025457335,
        "y" : -2825.0162314139207
      },
      "selected" : false
    }, {
      "data" : {
        "id" : "59172",
        "shared_name" : "ALPHA-2-PLASMIN_INHIBITOR_DEFICIENCY",
        "name" : "ALPHA-2-PLASMIN_INHIBITOR_DEFICIENCY",
        "SUID" : 59172,
        "selected" : false
      },
      "position" : {
        "x" : 361.86079130192275,
        "y" : 3099.385532502095
      },
      "selected" : false
    }, {
      "data" : {
        "id" : "59171",
        "shared_name" : "SERPINF2",
        "name" : "SERPINF2",
        "SUID" : 59171,
        "selected" : false
      },
      "position" : {
        "x" : 364.18238172550673,
        "y" : 2991.6461831368606
      },
      "selected" : false
    }, {
      "data" : {
        "id" : "59169",
        "shared_name" : "TRANSCRIPTION_OF_PLASMINOGEN_ACTIVATOR_INHIBITOR",
        "name" : "TRANSCRIPTION_OF_PLASMINOGEN_ACTIVATOR_INHIBITOR",
        "SUID" : 59169,
        "selected" : false
      },
      "position" : {
        "x" : -1397.3279294012023,
        "y" : -1009.7579306326707
      },
      "selected" : false
    }, {
      "data" : {
        "id" : "59167",
        "shared_name" : "SERPINE1",
        "name" : "SERPINE1",
        "SUID" : 59167,
        "selected" : false
      },
      "position" : {
        "x" : -1165.5145138738585,
        "y" : -833.1988791189988
      },
      "selected" : false
    }, {
      "data" : {
        "id" : "59164",
        "shared_name" : "SERPIND1",
        "name" : "SERPIND1",
        "SUID" : 59164,
        "selected" : false
      },
      "position" : {
        "x" : -1072.0425290105773,
        "y" : -1711.9854696951707
      },
      "selected" : false
    }, {
      "data" : {
        "id" : "59162",
        "shared_name" : "SERPINB6",
        "name" : "SERPINB6",
        "SUID" : 59162,
        "selected" : false
      },
      "position" : {
        "x" : -1780.4998044012023,
        "y" : -1570.5185507498582
      },
      "selected" : false
    }, {
      "data" : {
        "id" : "59160",
        "shared_name" : "SERPINA7",
        "name" : "SERPINA7",
        "SUID" : 59160,
        "selected" : false
      },
      "position" : {
        "x" : 1809.2664309503602,
        "y" : -1381.7934530936082
      },
      "selected" : false
    }, {
      "data" : {
        "id" : "59158",
        "shared_name" : "CORTICOSTEROID-BINDING_GLOBULIN_DEFICIENCY",
        "name" : "CORTICOSTEROID-BINDING_GLOBULIN_DEFICIENCY",
        "SUID" : 59158,
        "selected" : false
      },
      "position" : {
        "x" : 464.18238172550673,
        "y" : 3099.385532502095
      },
      "selected" : false
    }, {
      "data" : {
        "id" : "59157",
        "shared_name" : "SERPINA6",
        "name" : "SERPINA6",
        "SUID" : 59157,
        "selected" : false
      },
      "position" : {
        "x" : 466.5039721490907,
        "y" : 2991.6461831368606
      },
      "selected" : false
    }, {
      "data" : {
        "id" : "59155",
        "shared_name" : "OCCLUSION_AND_STENOSIS_OF_CEREBRAL_ARTERIES",
        "name" : "OCCLUSION_AND_STENOSIS_OF_CEREBRAL_ARTERIES",
        "SUID" : 59155,
        "selected" : false
      },
      "position" : {
        "x" : 3276.618016338544,
        "y" : 2580.52493679897
      },
      "selected" : false
    }, {
      "data" : {
        "id" : "59153",
        "shared_name" : "ALPHA-1-ANTICHYMOTRYPSIN_DEFICIENCY",
        "name" : "ALPHA-1-ANTICHYMOTRYPSIN_DEFICIENCY",
        "SUID" : 59153,
        "selected" : false
      },
      "position" : {
        "x" : 3324.0635272028017,
        "y" : 2369.4036904610793
      },
      "selected" : false
    }, {
      "data" : {
        "id" : "59152",
        "shared_name" : "SERPINA3",
        "name" : "SERPINA3",
        "SUID" : 59152,
        "selected" : false
      },
      "position" : {
        "x" : 3302.170827007489,
        "y" : 2475.792820099751
      },
      "selected" : false
    }, {
      "data" : {
        "id" : "59150",
        "shared_name" : "SERPINA10",
        "name" : "SERPINA10",
        "SUID" : 59150,
        "selected" : false
      },
      "position" : {
        "x" : -1042.7527951238585,
        "y" : -523.2295645438035
      },
      "selected" : false
    }, {
      "data" : {
        "id" : "59147",
        "shared_name" : "EMPHYSEMA",
        "name" : "EMPHYSEMA",
        "SUID" : 59147,
        "selected" : false
      },
      "position" : {
        "x" : -1413.6648434637023,
        "y" : -2651.7718466482957
      },
      "selected" : false
    }, {
      "data" : {
        "id" : "59146",
        "shared_name" : "SERPINA1",
        "name" : "SERPINA1",
        "SUID" : 59146,
        "selected" : false
      },
      "position" : {
        "x" : -1320.0835446355773,
        "y" : -2501.7623251639207
      },
      "selected" : false
    }, {
      "data" : {
        "id" : "59144",
        "shared_name" : "SERINC2",
        "name" : "SERINC2",
        "SUID" : 59144,
        "selected" : false
      },
      "position" : {
        "x" : -779.5099362371398,
        "y" : 240.6863442696731
      },
      "selected" : false
    }, {
      "data" : {
        "id" : "59142",
        "shared_name" : "SEPT9",
        "name" : "SEPT9",
        "SUID" : 59142,
        "selected" : false
      },
      "position" : {
        "x" : 3746.5897799493837,
        "y" : -2987.5643271170457
      },
      "selected" : false
    }, {
      "data" : {
        "id" : "59139",
        "shared_name" : "SEPN1",
        "name" : "SEPN1",
        "SUID" : 59139,
        "selected" : false
      },
      "position" : {
        "x" : -1224.9926022527648,
        "y" : 11.6979409493606
      },
      "selected" : false
    }, {
      "data" : {
        "id" : "59137",
        "shared_name" : "SEMA6D",
        "name" : "SEMA6D",
        "SUID" : 59137,
        "selected" : false
      },
      "position" : {
        "x" : 33.79583463688368,
        "y" : 586.8994180001418
      },
      "selected" : false
    }, {
      "data" : {
        "id" : "59135",
        "shared_name" : "SEMA5B",
        "name" : "SEMA5B",
        "SUID" : 59135,
        "selected" : false
      },
      "position" : {
        "x" : -715.7417477605773,
        "y" : -84.57226168735815
      },
      "selected" : false
    }, {
      "data" : {
        "id" : "59132",
        "shared_name" : "SEMA5A",
        "name" : "SEMA5A",
        "SUID" : 59132,
        "selected" : false
      },
      "position" : {
        "x" : -1117.9854611394835,
        "y" : 130.62268460170435
      },
      "selected" : false
    }, {
      "data" : {
        "id" : "59130",
        "shared_name" : "SEMA4A",
        "name" : "SEMA4A",
        "SUID" : 59130,
        "selected" : false
      },
      "position" : {
        "x" : -8.02095308284288,
        "y" : -2365.8533896170457
      },
      "selected" : false
    }, {
      "data" : {
        "id" : "59128",
        "shared_name" : "SEMA3E",
        "name" : "SEMA3E",
        "SUID" : 59128,
        "selected" : false
      },
      "position" : {
        "x" : -1838.3925198553038,
        "y" : 2397.3597756661575
      },
      "selected" : false
    }, {
      "data" : {
        "id" : "59126",
        "shared_name" : "SEMA3C",
        "name" : "SEMA3C",
        "SUID" : 59126,
        "selected" : false
      },
      "position" : {
        "x" : -173.02726259212022,
        "y" : 1044.9272500313918
      },
      "selected" : false
    }, {
      "data" : {
        "id" : "59124",
        "shared_name" : "SEMA3A",
        "name" : "SEMA3A",
        "SUID" : 59124,
        "selected" : false
      },
      "position" : {
        "x" : -823.1702755926085,
        "y" : 710.5781289376418
      },
      "selected" : false
    }, {
      "data" : {
        "id" : "59122",
        "shared_name" : "SELPLG",
        "name" : "SELPLG",
        "SUID" : 59122,
        "selected" : false
      },
      "position" : {
        "x" : 806.9456912042665,
        "y" : -454.7839788161118
      },
      "selected" : false
    }, {
      "data" : {
        "id" : "59117",
        "shared_name" : "SELP",
        "name" : "SELP",
        "SUID" : 59117,
        "selected" : false
      },
      "position" : {
        "x" : -571.5588559148741,
        "y" : -371.44072329624487
      },
      "selected" : false
    }, {
      "data" : {
        "id" : "59115",
        "shared_name" : "SELL",
        "name" : "SELL",
        "SUID" : 59115,
        "selected" : false
      },
      "position" : {
        "x" : 487.582776165204,
        "y" : 695.1883584298293
      },
      "selected" : false
    }, {
      "data" : {
        "id" : "59113",
        "shared_name" : "THYROID_HORMONE_METABOLISM",
        "name" : "THYROID_HORMONE_METABOLISM",
        "SUID" : 59113,
        "selected" : false
      },
      "position" : {
        "x" : 566.5039721490907,
        "y" : 3099.385532502095
      },
      "selected" : false
    }, {
      "data" : {
        "id" : "59112",
        "shared_name" : "SECISBP2",
        "name" : "SECISBP2",
        "SUID" : 59112,
        "selected" : false
      },
      "position" : {
        "x" : 568.8255625726747,
        "y" : 2991.6461831368606
      },
      "selected" : false
    }, {
      "data" : {
        "id" : "59110",
        "shared_name" : "SEC63",
        "name" : "SEC63",
        "SUID" : 59110,
        "selected" : false
      },
      "position" : {
        "x" : -1243.4740475652648,
        "y" : -1269.7558554373582
      },
      "selected" : false
    }, {
      "data" : {
        "id" : "59108",
        "shared_name" : "SEC23B",
        "name" : "SEC23B",
        "SUID" : 59108,
        "selected" : false
      },
      "position" : {
        "x" : -2732.506045245929,
        "y" : 2523.373630646626
      },
      "selected" : false
    }, {
      "data" : {
        "id" : "59106",
        "shared_name" : "CRANIOLENTICULOSUTURAL_DYSPLASIA",
        "name" : "CRANIOLENTICULOSUTURAL_DYSPLASIA",
        "SUID" : 59106,
        "selected" : false
      },
      "position" : {
        "x" : 668.8255625726747,
        "y" : 3099.385532502095
      },
      "selected" : false
    }, {
      "data" : {
        "id" : "59105",
        "shared_name" : "SEC23A",
        "name" : "SEC23A",
        "SUID" : 59105,
        "selected" : false
      },
      "position" : {
        "x" : 671.1471529962587,
        "y" : 2991.6461831368606
      },
      "selected" : false
    }, {
      "data" : {
        "id" : "59100",
        "shared_name" : "SEC16B",
        "name" : "SEC16B",
        "SUID" : 59100,
        "selected" : false
      },
      "position" : {
        "x" : 344.97004423161025,
        "y" : 53.086826447407475
      },
      "selected" : false
    }, {
      "data" : {
        "id" : "59098",
        "shared_name" : "SEC14L1",
        "name" : "SEC14L1",
        "SUID" : 59098,
        "selected" : false
      },
      "position" : {
        "x" : 217.57139310856337,
        "y" : 848.5782510079543
      },
      "selected" : false
    }, {
      "data" : {
        "id" : "59096",
        "shared_name" : "SDK2",
        "name" : "SDK2",
        "SUID" : 59096,
        "selected" : false
      },
      "position" : {
        "x" : -1403.5408200262023,
        "y" : 562.6956826485793
      },
      "selected" : false
    }, {
      "data" : {
        "id" : "59094",
        "shared_name" : "SDK1",
        "name" : "SDK1",
        "SUID" : 59094,
        "selected" : false
      },
      "position" : {
        "x" : 268.71882352848525,
        "y" : 81.60364163295435
      },
      "selected" : false
    }, {
      "data" : {
        "id" : "59091",
        "shared_name" : "MERKEL_CELL_CARCINOMA",
        "name" : "MERKEL_CELL_CARCINOMA",
        "SUID" : 59091,
        "selected" : false
      },
      "position" : {
        "x" : 866.3561526300477,
        "y" : 640.2683144845168
      },
      "selected" : false
    }, {
      "data" : {
        "id" : "59088",
        "shared_name" : "SDHD",
        "name" : "SDHD",
        "SUID" : 59088,
        "selected" : false
      },
      "position" : {
        "x" : 650.466565227704,
        "y" : 291.8604165352981
      },
      "selected" : false
    }, {
      "data" : {
        "id" : "59086",
        "shared_name" : "SDHC",
        "name" : "SDHC",
        "SUID" : 59086,
        "selected" : false
      },
      "position" : {
        "x" : 962.0691653253602,
        "y" : 1039.2015420235793
      },
      "selected" : false
    }, {
      "data" : {
        "id" : "59084",
        "shared_name" : "PARAGANGLIOMA_AND_GASTRIC_STROMAL_SARCOMA",
        "name" : "PARAGANGLIOMA_AND_GASTRIC_STROMAL_SARCOMA",
        "SUID" : 59084,
        "selected" : false
      },
      "position" : {
        "x" : 809.641614055829,
        "y" : 718.9200478829543
      },
      "selected" : false
    }, {
      "data" : {
        "id" : "59082",
        "shared_name" : "SDHB",
        "name" : "SDHB",
        "SUID" : 59082,
        "selected" : false
      },
      "position" : {
        "x" : 613.0067263605165,
        "y" : 592.0515176095168
      },
      "selected" : false
    }, {
      "data" : {
        "id" : "59080",
        "shared_name" : "SDHAF4",
        "name" : "SDHAF4",
        "SUID" : 59080,
        "selected" : false
      },
      "position" : {
        "x" : -292.64106264094835,
        "y" : -689.1268728934128
      },
      "selected" : false
    }, {
      "data" : {
        "id" : "59078",
        "shared_name" : "PARAGANGLIOMAS_2",
        "name" : "PARAGANGLIOMAS_2",
        "SUID" : 59078,
        "selected" : false
      },
      "position" : {
        "x" : 771.1471529962587,
        "y" : 3099.385532502095
      },
      "selected" : false
    }, {
      "data" : {
        "id" : "59077",
        "shared_name" : "SDHAF2",
        "name" : "SDHAF2",
        "SUID" : 59077,
        "selected" : false
      },
      "position" : {
        "x" : 773.4687434198427,
        "y" : 2991.6461831368606
      },
      "selected" : false
    }, {
      "data" : {
        "id" : "59075",
        "shared_name" : "SDHAF1",
        "name" : "SDHAF1",
        "SUID" : 59075,
        "selected" : false
      },
      "position" : {
        "x" : -1485.9751461980773,
        "y" : -297.9195212088425
      },
      "selected" : false
    }, {
      "data" : {
        "id" : "59071",
        "shared_name" : "SDHA",
        "name" : "SDHA",
        "SUID" : 59071,
        "selected" : false
      },
      "position" : {
        "x" : -1450.6825436590148,
        "y" : -255.7927054129441
      },
      "selected" : false
    }, {
      "data" : {
        "id" : "59069",
        "shared_name" : "SDC3",
        "name" : "SDC3",
        "SUID" : 59069,
        "selected" : false
      },
      "position" : {
        "x" : 1062.1041995050477,
        "y" : -891.5074118338425
      },
      "selected" : false
    }, {
      "data" : {
        "id" : "59067",
        "shared_name" : "SDAD1",
        "name" : "SDAD1",
        "SUID" : 59067,
        "selected" : false
      },
      "position" : {
        "x" : 483.33283720036025,
        "y" : 573.8685342110793
      },
      "selected" : false
    }, {
      "data" : {
        "id" : "59064",
        "shared_name" : "SCZD4",
        "name" : "SCZD4",
        "SUID" : 59064,
        "selected" : false
      },
      "position" : {
        "x" : 244.50516996403212,
        "y" : -348.56745516880346
      },
      "selected" : false
    }, {
      "data" : {
        "id" : "59059",
        "shared_name" : "SCT",
        "name" : "SCT",
        "SUID" : 59059,
        "selected" : false
      },
      "position" : {
        "x" : 1118.1471682550477,
        "y" : -1607.7029989920457
      },
      "selected" : false
    }, {
      "data" : {
        "id" : "59057",
        "shared_name" : "HEPATIC_FAILURE",
        "name" : "HEPATIC_FAILURE",
        "SUID" : 59057,
        "selected" : false
      },
      "position" : {
        "x" : 873.4687434198427,
        "y" : 3099.385532502095
      },
      "selected" : false
    }, {
      "data" : {
        "id" : "59056",
        "shared_name" : "SCO1",
        "name" : "SCO1",
        "SUID" : 59056,
        "selected" : false
      },
      "position" : {
        "x" : 875.7903338434267,
        "y" : 2991.6461831368606
      },
      "selected" : false
    }, {
      "data" : {
        "id" : "59052",
        "shared_name" : "SCNN1G",
        "name" : "SCNN1G",
        "SUID" : 59052,
        "selected" : false
      },
      "position" : {
        "x" : 1733.4145022394227,
        "y" : -1157.5859945975144
      },
      "selected" : false
    }, {
      "data" : {
        "id" : "59049",
        "shared_name" : "LIDDLE_SYNDROME",
        "name" : "LIDDLE_SYNDROME",
        "SUID" : 59049,
        "selected" : false
      },
      "position" : {
        "x" : 1882.8103762628602,
        "y" : -1174.170101042827
      },
      "selected" : false
    }, {
      "data" : {
        "id" : "59047",
        "shared_name" : "SCNN1B",
        "name" : "SCNN1B",
        "SUID" : 59047,
        "selected" : false
      },
      "position" : {
        "x" : 1749.2088137628602,
        "y" : -1107.1597861014207
      },
      "selected" : false
    }, {
      "data" : {
        "id" : "59044",
        "shared_name" : "SCNN1A",
        "name" : "SCNN1A",
        "SUID" : 59044,
        "selected" : false
      },
      "position" : {
        "x" : 1693.5695315362977,
        "y" : -1115.1333578787644
      },
      "selected" : false
    }, {
      "data" : {
        "id" : "59042",
        "shared_name" : "PAROXYSMAL_EXTREME_PAIN_DISORDER",
        "name" : "PAROXYSMAL_EXTREME_PAIN_DISORDER",
        "SUID" : 59042,
        "selected" : false
      },
      "position" : {
        "x" : -1630.9495114324523,
        "y" : 1656.1627236642043
      },
      "selected" : false
    }, {
      "data" : {
        "id" : "59039",
        "shared_name" : "SCN9A",
        "name" : "SCN9A",
        "SUID" : 59039,
        "selected" : false
      },
      "position" : {
        "x" : -1507.1974362371398,
        "y" : 1506.7637978829543
      },
      "selected" : false
    }, {
      "data" : {
        "id" : "59037",
        "shared_name" : "SUDDEN_INFANT_DEATH_SYNDROME",
        "name" : "SUDDEN_INFANT_DEATH_SYNDROME",
        "SUID" : 59037,
        "selected" : false
      },
      "position" : {
        "x" : -1519.1152829168273,
        "y" : -1.343776579936275
      },
      "selected" : false
    }, {
      "data" : {
        "id" : "59034",
        "shared_name" : "PROGRESSIVE_FAMILIAL_HEART_BLOCK",
        "name" : "PROGRESSIVE_FAMILIAL_HEART_BLOCK",
        "SUID" : 59034,
        "selected" : false
      },
      "position" : {
        "x" : -1578.5531491277648,
        "y" : -83.5551108084519
      },
      "selected" : false
    }, {
      "data" : {
        "id" : "59029",
        "shared_name" : "HEART_BLOCK",
        "name" : "HEART_BLOCK",
        "SUID" : 59029,
        "selected" : false
      },
      "position" : {
        "x" : -1419.4462155340148,
        "y" : -170.40847384556128
      },
      "selected" : false
    }, {
      "data" : {
        "id" : "59023",
        "shared_name" : "SCN5A",
        "name" : "SCN5A",
        "SUID" : 59023,
        "selected" : false
      },
      "position" : {
        "x" : -1167.360094928546,
        "y" : -207.20449435337378
      },
      "selected" : false
    }, {
      "data" : {
        "id" : "59021",
        "shared_name" : "SCN4B",
        "name" : "SCN4B",
        "SUID" : 59021,
        "selected" : false
      },
      "position" : {
        "x" : -1497.5068844793273,
        "y" : 77.1010171212356
      },
      "selected" : false
    }, {
      "data" : {
        "id" : "59018",
        "shared_name" : "SCN4A",
        "name" : "SCN4A",
        "SUID" : 59018,
        "selected" : false
      },
      "position" : {
        "x" : -1181.1323727605773,
        "y" : -57.39770114048315
      },
      "selected" : false
    }, {
      "data" : {
        "id" : "59016",
        "shared_name" : "SCN3B",
        "name" : "SCN3B",
        "SUID" : 59016,
        "selected" : false
      },
      "position" : {
        "x" : -1071.0317868230773,
        "y" : 158.7986489571731
      },
      "selected" : false
    }, {
      "data" : {
        "id" : "59013",
        "shared_name" : "SCN1B",
        "name" : "SCN1B",
        "SUID" : 59013,
        "selected" : false
      },
      "position" : {
        "x" : -580.8755978582335,
        "y" : -188.33144747837378
      },
      "selected" : false
    }, {
      "data" : {
        "id" : "59011",
        "shared_name" : "SCN1A",
        "name" : "SCN1A",
        "SUID" : 59011,
        "selected" : false
      },
      "position" : {
        "x" : 14.724560833172745,
        "y" : 27.45459378139185
      },
      "selected" : false
    }, {
      "data" : {
        "id" : "59006",
        "shared_name" : "SCN10A",
        "name" : "SCN10A",
        "SUID" : 59006,
        "selected" : false
      },
      "position" : {
        "x" : -780.3317135808898,
        "y" : -437.3208636008103
      },
      "selected" : false
    }, {
      "data" : {
        "id" : "59004",
        "shared_name" : "SCMH1",
        "name" : "SCMH1",
        "SUID" : 59004,
        "selected" : false
      },
      "position" : {
        "x" : 366.647961712079,
        "y" : 260.94897854701685
      },
      "selected" : false
    }, {
      "data" : {
        "id" : "59000",
        "shared_name" : "SCHIP1",
        "name" : "SCHIP1",
        "SUID" : 59000,
        "selected" : false
      },
      "position" : {
        "x" : -43.84527864436632,
        "y" : -257.30610262974096
      },
      "selected" : false
    }, {
      "data" : {
        "id" : "58998",
        "shared_name" : "SCGN",
        "name" : "SCGN",
        "SUID" : 58998,
        "selected" : false
      },
      "position" : {
        "x" : 682.1287356378602,
        "y" : -688.1675223074753
      },
      "selected" : false
    }, {
      "data" : {
        "id" : "58996",
        "shared_name" : "SCGB3A2",
        "name" : "SCGB3A2",
        "SUID" : 58996,
        "selected" : false
      },
      "position" : {
        "x" : -98.70907869319444,
        "y" : -1070.2534140311082
      },
      "selected" : false
    }, {
      "data" : {
        "id" : "58994",
        "shared_name" : "SCGB1A1",
        "name" : "SCGB1A1",
        "SUID" : 58994,
        "selected" : false
      },
      "position" : {
        "x" : -100.06099214534288,
        "y" : -565.2725638113816
      },
      "selected" : false
    }, {
      "data" : {
        "id" : "58992",
        "shared_name" : "SCG5",
        "name" : "SCG5",
        "SUID" : 58992,
        "selected" : false
      },
      "position" : {
        "x" : 1107.0409670831727,
        "y" : -331.4733771048386
      },
      "selected" : false
    }, {
      "data" : {
        "id" : "58990",
        "shared_name" : "SCFD2",
        "name" : "SCFD2",
        "SUID" : 58990,
        "selected" : false
      },
      "position" : {
        "x" : -620.0358456609679,
        "y" : -1255.009456511577
      },
      "selected" : false
    }, {
      "data" : {
        "id" : "58986",
        "shared_name" : "SCARB1",
        "name" : "SCARB1",
        "SUID" : 58986,
        "selected" : false
      },
      "position" : {
        "x" : -730.9877194402648,
        "y" : 43.7257729806106
      },
      "selected" : false
    }, {
      "data" : {
        "id" : "58984",
        "shared_name" : "SCAMP3",
        "name" : "SCAMP3",
        "SUID" : 58984,
        "selected" : false
      },
      "position" : {
        "x" : 359.4544802667665,
        "y" : -1324.9416464529832
      },
      "selected" : false
    }, {
      "data" : {
        "id" : "58982",
        "shared_name" : "LATHOSTEROLOSIS",
        "name" : "LATHOSTEROLOSIS",
        "SUID" : 58982,
        "selected" : false
      },
      "position" : {
        "x" : 975.7903338434267,
        "y" : 3099.385532502095
      },
      "selected" : false
    }, {
      "data" : {
        "id" : "58981",
        "shared_name" : "SC5D",
        "name" : "SC5D",
        "SUID" : 58981,
        "selected" : false
      },
      "position" : {
        "x" : 978.1119242670106,
        "y" : 2991.6461831368606
      },
      "selected" : false
    }, {
      "data" : {
        "id" : "58979",
        "shared_name" : "SBNO2",
        "name" : "SBNO2",
        "SUID" : 58979,
        "selected" : false
      },
      "position" : {
        "x" : -126.57627382258897,
        "y" : -906.2934836111863
      },
      "selected" : false
    }, {
      "data" : {
        "id" : "58976",
        "shared_name" : "SBNO1",
        "name" : "SBNO1",
        "SUID" : 58976,
        "selected" : false
      },
      "position" : {
        "x" : -12.824862384600692,
        "y" : -222.6556967459519
      },
      "selected" : false
    }, {
      "data" : {
        "id" : "58973",
        "shared_name" : "SBF2",
        "name" : "SBF2",
        "SUID" : 58973,
        "selected" : false
      },
      "position" : {
        "x" : 764.9071780206727,
        "y" : -356.9920004568894
      },
      "selected" : false
    }, {
      "data" : {
        "id" : "58971",
        "shared_name" : "SHWACHMAN-BODIAN-DIAMOND_SYNDROME",
        "name" : "SHWACHMAN-BODIAN-DIAMOND_SYNDROME",
        "SUID" : 58971,
        "selected" : false
      },
      "position" : {
        "x" : 1078.1119242670106,
        "y" : 3099.385532502095
      },
      "selected" : false
    }, {
      "data" : {
        "id" : "58970",
        "shared_name" : "SBDS",
        "name" : "SBDS",
        "SUID" : 58970,
        "selected" : false
      },
      "position" : {
        "x" : 1080.4335146905946,
        "y" : 2991.6461831368606
      },
      "selected" : false
    }, {
      "data" : {
        "id" : "58968",
        "shared_name" : "SAXO1",
        "name" : "SAXO1",
        "SUID" : 58968,
        "selected" : false
      },
      "position" : {
        "x" : 845.5724612237977,
        "y" : -429.4321211539109
      },
      "selected" : false
    }, {
      "data" : {
        "id" : "58965",
        "shared_name" : "CLEFT_PALATE",
        "name" : "CLEFT_PALATE",
        "SUID" : 58965,
        "selected" : false
      },
      "position" : {
        "x" : 710.7479372980165,
        "y" : -1590.3356894217332
      },
      "selected" : false
    }, {
      "data" : {
        "id" : "58964",
        "shared_name" : "SATB2",
        "name" : "SATB2",
        "SUID" : 58964,
        "selected" : false
      },
      "position" : {
        "x" : 457.9002810480165,
        "y" : -1397.5515097342332
      },
      "selected" : false
    }, {
      "data" : {
        "id" : "58962",
        "shared_name" : "SATB1",
        "name" : "SATB1",
        "SUID" : 58962,
        "selected" : false
      },
      "position" : {
        "x" : -215.3492192266417,
        "y" : -1424.2357138357957
      },
      "selected" : false
    }, {
      "data" : {
        "id" : "58959",
        "shared_name" : "SASH1",
        "name" : "SASH1",
        "SUID" : 58959,
        "selected" : false
      },
      "position" : {
        "x" : -772.9503659246398,
        "y" : -138.12606417759253
      },
      "selected" : false
    }, {
      "data" : {
        "id" : "58957",
        "shared_name" : "SART3",
        "name" : "SART3",
        "SUID" : 58957,
        "selected" : false
      },
      "position" : {
        "x" : -1327.5824460027648,
        "y" : 309.4048501290481
      },
      "selected" : false
    }, {
      "data" : {
        "id" : "58955",
        "shared_name" : "CHYLOMICRON_RETENTION_DISEASE",
        "name" : "CHYLOMICRON_RETENTION_DISEASE",
        "SUID" : 58955,
        "selected" : false
      },
      "position" : {
        "x" : 1180.4335146905946,
        "y" : 3099.385532502095
      },
      "selected" : false
    }, {
      "data" : {
        "id" : "58954",
        "shared_name" : "SAR1B",
        "name" : "SAR1B",
        "SUID" : 58954,
        "selected" : false
      },
      "position" : {
        "x" : 1182.7551051141786,
        "y" : 2991.6461831368606
      },
      "selected" : false
    }, {
      "data" : {
        "id" : "58952",
        "shared_name" : "SAMHD1",
        "name" : "SAMHD1",
        "SUID" : 58952,
        "selected" : false
      },
      "position" : {
        "x" : -878.7874630926085,
        "y" : -1959.0430868826707
      },
      "selected" : false
    }, {
      "data" : {
        "id" : "58950",
        "shared_name" : "SAMD9",
        "name" : "SAMD9",
        "SUID" : 58950,
        "selected" : false
      },
      "position" : {
        "x" : -1051.5562619207335,
        "y" : -1570.2635458670457
      },
      "selected" : false
    }, {
      "data" : {
        "id" : "58948",
        "shared_name" : "SAMD3",
        "name" : "SAMD3",
        "SUID" : 58948,
        "selected" : false
      },
      "position" : {
        "x" : 628.2984744073915,
        "y" : 244.4147378243606
      },
      "selected" : false
    }, {
      "data" : {
        "id" : "58946",
        "shared_name" : "SAMD12",
        "name" : "SAMD12",
        "SUID" : 58946,
        "selected" : false
      },
      "position" : {
        "x" : 315.03278837223525,
        "y" : -836.4491537772019
      },
      "selected" : false
    }, {
      "data" : {
        "id" : "58944",
        "shared_name" : "IVIC_SYNDROME",
        "name" : "IVIC_SYNDROME",
        "SUID" : 58944,
        "selected" : false
      },
      "position" : {
        "x" : 3424.0635272028017,
        "y" : 2580.52493679897
      },
      "selected" : false
    }, {
      "data" : {
        "id" : "58942",
        "shared_name" : "DUANE-RADIAL_RAY_SYNDROME",
        "name" : "DUANE-RADIAL_RAY_SYNDROME",
        "SUID" : 58942,
        "selected" : false
      },
      "position" : {
        "x" : 3471.5090380670595,
        "y" : 2369.4036904610793
      },
      "selected" : false
    }, {
      "data" : {
        "id" : "58941",
        "shared_name" : "SALL4",
        "name" : "SALL4",
        "SUID" : 58941,
        "selected" : false
      },
      "position" : {
        "x" : 3449.616337871747,
        "y" : 2475.792820099751
      },
      "selected" : false
    }, {
      "data" : {
        "id" : "58939",
        "shared_name" : "TOWNES-BROCKS_SYNDROME",
        "name" : "TOWNES-BROCKS_SYNDROME",
        "SUID" : 58939,
        "selected" : false
      },
      "position" : {
        "x" : 3571.5090380670595,
        "y" : 2580.52493679897
      },
      "selected" : false
    }, {
      "data" : {
        "id" : "58937",
        "shared_name" : "TOWNES-BROCKS_BRANCHIOOTORENAL-LIKE_SYNDROME",
        "name" : "TOWNES-BROCKS_BRANCHIOOTORENAL-LIKE_SYNDROME",
        "SUID" : 58937,
        "selected" : false
      },
      "position" : {
        "x" : 3618.9545489313173,
        "y" : 2369.4036904610793
      },
      "selected" : false
    }, {
      "data" : {
        "id" : "58936",
        "shared_name" : "SALL1",
        "name" : "SALL1",
        "SUID" : 58936,
        "selected" : false
      },
      "position" : {
        "x" : 3597.061848736005,
        "y" : 2475.792820099751
      },
      "selected" : false
    }, {
      "data" : {
        "id" : "58934",
        "shared_name" : "SAG",
        "name" : "SAG",
        "SUID" : 58934,
        "selected" : false
      },
      "position" : {
        "x" : 526.8064700128602,
        "y" : -2187.495845671733
      },
      "selected" : false
    }, {
      "data" : {
        "id" : "58932",
        "shared_name" : "SAE1",
        "name" : "SAE1",
        "SUID" : 58932,
        "selected" : false
      },
      "position" : {
        "x" : 435.53120145817275,
        "y" : -1076.412044402202
      },
      "selected" : false
    }, {
      "data" : {
        "id" : "58927",
        "shared_name" : "SACS",
        "name" : "SACS",
        "SUID" : 58927,
        "selected" : false
      },
      "position" : {
        "x" : 3.0604678155946203,
        "y" : -447.54044901951147
      },
      "selected" : false
    }, {
      "data" : {
        "id" : "58924",
        "shared_name" : "SAA2",
        "name" : "SAA2",
        "SUID" : 58924,
        "selected" : false
      },
      "position" : {
        "x" : -368.0899533269835,
        "y" : 664.8802529610793
      },
      "selected" : false
    }, {
      "data" : {
        "id" : "58922",
        "shared_name" : "RYR3",
        "name" : "RYR3",
        "SUID" : 58922,
        "selected" : false
      },
      "position" : {
        "x" : -858.969958209796,
        "y" : -881.18209445103
      },
      "selected" : false
    }, {
      "data" : {
        "id" : "58917",
        "shared_name" : "EXERCISE_TREADMILL_TEST_TRAITS",
        "name" : "EXERCISE_TREADMILL_TEST_TRAITS",
        "SUID" : 58917,
        "selected" : false
      },
      "position" : {
        "x" : -851.262682819171,
        "y" : -704.0347098074753
      },
      "selected" : false
    }, {
      "data" : {
        "id" : "58915",
        "shared_name" : "RYR2",
        "name" : "RYR2",
        "SUID" : 58915,
        "selected" : false
      },
      "position" : {
        "x" : -800.0276364324523,
        "y" : -482.37884509189917
      },
      "selected" : false
    }, {
      "data" : {
        "id" : "58910",
        "shared_name" : "MINICORE_MYOPATHY_WITH_EXTERNAL_OPHTHALMOPLEGIA",
        "name" : "MINICORE_MYOPATHY_WITH_EXTERNAL_OPHTHALMOPLEGIA",
        "SUID" : 58910,
        "selected" : false
      },
      "position" : {
        "x" : -1410.6991452215148,
        "y" : 697.8316689767043
      },
      "selected" : false
    }, {
      "data" : {
        "id" : "58909",
        "shared_name" : "RYR1",
        "name" : "RYR1",
        "SUID" : 58909,
        "selected" : false
      },
      "position" : {
        "x" : -1244.8444088933898,
        "y" : 487.91260159389185
      },
      "selected" : false
    }, {
      "data" : {
        "id" : "58907",
        "shared_name" : "RYBP",
        "name" : "RYBP",
        "SUID" : 58907,
        "selected" : false
      },
      "position" : {
        "x" : 640.0677615167665,
        "y" : -270.3463400564988
      },
      "selected" : false
    }, {
      "data" : {
        "id" : "58903",
        "shared_name" : "RXRG",
        "name" : "RXRG",
        "SUID" : 58903,
        "selected" : false
      },
      "position" : {
        "x" : -36.51539888362413,
        "y" : -664.0033072195847
      },
      "selected" : false
    }, {
      "data" : {
        "id" : "58899",
        "shared_name" : "RUNX3",
        "name" : "RUNX3",
        "SUID" : 58899,
        "selected" : false
      },
      "position" : {
        "x" : -75.722399616046,
        "y" : -962.2537802420457
      },
      "selected" : false
    }, {
      "data" : {
        "id" : "58897",
        "shared_name" : "RUNX2",
        "name" : "RUNX2",
        "SUID" : 58897,
        "selected" : false
      },
      "position" : {
        "x" : 928.8289309503602,
        "y" : -2210.080562468608
      },
      "selected" : false
    }, {
      "data" : {
        "id" : "58895",
        "shared_name" : "PLATELET_DISORDER",
        "name" : "PLATELET_DISORDER",
        "SUID" : 58895,
        "selected" : false
      },
      "position" : {
        "x" : 246.849866008954,
        "y" : -373.4051855765183
      },
      "selected" : false
    }, {
      "data" : {
        "id" : "58891",
        "shared_name" : "RUNX1",
        "name" : "RUNX1",
        "SUID" : 58891,
        "selected" : false
      },
      "position" : {
        "x" : 47.797314739422745,
        "y" : -511.3464468680222
      },
      "selected" : false
    }, {
      "data" : {
        "id" : "58889",
        "shared_name" : "RUFY1",
        "name" : "RUFY1",
        "SUID" : 58889,
        "selected" : false
      },
      "position" : {
        "x" : 153.394543743329,
        "y" : 329.3274575509231
      },
      "selected" : false
    }, {
      "data" : {
        "id" : "58887",
        "shared_name" : "RTN4R",
        "name" : "RTN4R",
        "SUID" : 58887,
        "selected" : false
      },
      "position" : {
        "x" : -202.91927995662218,
        "y" : 647.4740029610793
      },
      "selected" : false
    }, {
      "data" : {
        "id" : "58883",
        "shared_name" : "RTKN2",
        "name" : "RTKN2",
        "SUID" : 58883,
        "selected" : false
      },
      "position" : {
        "x" : -431.65602388362413,
        "y" : -693.1835287772019
      },
      "selected" : false
    }, {
      "data" : {
        "id" : "58879",
        "shared_name" : "RTEL1",
        "name" : "RTEL1",
        "SUID" : 58879,
        "selected" : false
      },
      "position" : {
        "x" : 127.27265653629775,
        "y" : -833.9155234061082
      },
      "selected" : false
    }, {
      "data" : {
        "id" : "58877",
        "shared_name" : "RSU1",
        "name" : "RSU1",
        "SUID" : 58877,
        "selected" : false
      },
      "position" : {
        "x" : 1656.7276125909852,
        "y" : -606.7059439383347
      },
      "selected" : false
    }, {
      "data" : {
        "id" : "58875",
        "shared_name" : "RSPO4",
        "name" : "RSPO4",
        "SUID" : 58875,
        "selected" : false
      },
      "position" : {
        "x" : -1386.4160641668273,
        "y" : -889.9641379080613
      },
      "selected" : false
    }, {
      "data" : {
        "id" : "58872",
        "shared_name" : "RSPO3",
        "name" : "RSPO3",
        "SUID" : 58872,
        "selected" : false
      },
      "position" : {
        "x" : -180.7626656530333,
        "y" : -499.6464995108445
      },
      "selected" : false
    }, {
      "data" : {
        "id" : "58870",
        "shared_name" : "RSPO1",
        "name" : "RSPO1",
        "SUID" : 58870,
        "selected" : false
      },
      "position" : {
        "x" : -2074.6119870183898,
        "y" : -1161.7474325857957
      },
      "selected" : false
    }, {
      "data" : {
        "id" : "58868",
        "shared_name" : "RSPH9",
        "name" : "RSPH9",
        "SUID" : 58868,
        "selected" : false
      },
      "position" : {
        "x" : 3952.8063479425477,
        "y" : -2810.962756987651
      },
      "selected" : false
    }, {
      "data" : {
        "id" : "58866",
        "shared_name" : "RSPH4A",
        "name" : "RSPH4A",
        "SUID" : 58866,
        "selected" : false
      },
      "position" : {
        "x" : 4109.399487590985,
        "y" : -2782.7556914053757
      },
      "selected" : false
    }, {
      "data" : {
        "id" : "58863",
        "shared_name" : "RSPH14",
        "name" : "RSPH14",
        "SUID" : 58863,
        "selected" : false
      },
      "position" : {
        "x" : 316.082776165204,
        "y" : -202.42414462192846
      },
      "selected" : false
    }, {
      "data" : {
        "id" : "58860",
        "shared_name" : "RRM2P4",
        "name" : "RRM2P4",
        "SUID" : 58860,
        "selected" : false
      },
      "position" : {
        "x" : -521.3012265203429,
        "y" : 464.66858303920435
      },
      "selected" : false
    }, {
      "data" : {
        "id" : "58858",
        "shared_name" : "RRM2B",
        "name" : "RRM2B",
        "SUID" : 58858,
        "selected" : false
      },
      "position" : {
        "x" : -1741.5385006902648,
        "y" : 227.79541409389185
      },
      "selected" : false
    }, {
      "data" : {
        "id" : "58855",
        "shared_name" : "RREB1",
        "name" : "RREB1",
        "SUID" : 58855,
        "selected" : false
      },
      "position" : {
        "x" : 33.524975872235245,
        "y" : -1199.149837370952
      },
      "selected" : false
    }, {
      "data" : {
        "id" : "58853",
        "shared_name" : "RRAS2",
        "name" : "RRAS2",
        "SUID" : 58853,
        "selected" : false
      },
      "position" : {
        "x" : 1008.2062502862977,
        "y" : -1172.6577719412644
      },
      "selected" : false
    }, {
      "data" : {
        "id" : "58851",
        "shared_name" : "RPTOR",
        "name" : "RPTOR",
        "SUID" : 58851,
        "selected" : false
      },
      "position" : {
        "x" : 478.02082548161025,
        "y" : 243.2373696602981
      },
      "selected" : false
    }, {
      "data" : {
        "id" : "58849",
        "shared_name" : "RPS7P13",
        "name" : "RPS7P13",
        "SUID" : 58849,
        "selected" : false
      },
      "position" : {
        "x" : -499.3832577703429,
        "y" : 660.0965615548293
      },
      "selected" : false
    }, {
      "data" : {
        "id" : "58847",
        "shared_name" : "RPS7",
        "name" : "RPS7",
        "SUID" : 58847,
        "selected" : false
      },
      "position" : {
        "x" : 976.0054446222352,
        "y" : -726.1472433768113
      },
      "selected" : false
    }, {
      "data" : {
        "id" : "58844",
        "shared_name" : "RPS6KB1",
        "name" : "RPS6KB1",
        "SUID" : 58844,
        "selected" : false
      },
      "position" : {
        "x" : 116.03803739567275,
        "y" : -983.0853842459519
      },
      "selected" : false
    }, {
      "data" : {
        "id" : "58842",
        "shared_name" : "RPS6KA5",
        "name" : "RPS6KA5",
        "SUID" : 58842,
        "selected" : false
      },
      "position" : {
        "x" : 133.22031888981337,
        "y" : -26.744411345561275
      },
      "selected" : false
    }, {
      "data" : {
        "id" : "58838",
        "shared_name" : "RPS6KA4",
        "name" : "RPS6KA4",
        "SUID" : 58838,
        "selected" : false
      },
      "position" : {
        "x" : 148.33479032536025,
        "y" : -903.4594076834519
      },
      "selected" : false
    }, {
      "data" : {
        "id" : "58836",
        "shared_name" : "RPS6KA2",
        "name" : "RPS6KA2",
        "SUID" : 58836,
        "selected" : false
      },
      "position" : {
        "x" : -278.3466137884093,
        "y" : -1303.748470183452
      },
      "selected" : false
    }, {
      "data" : {
        "id" : "58834",
        "shared_name" : "RPS5P5",
        "name" : "RPS5P5",
        "SUID" : 58834,
        "selected" : false
      },
      "position" : {
        "x" : -29.379259967608505,
        "y" : -1147.7219809256394
      },
      "selected" : false
    }, {
      "data" : {
        "id" : "58832",
        "shared_name" : "RPS3P7",
        "name" : "RPS3P7",
        "SUID" : 58832,
        "selected" : false
      },
      "position" : {
        "x" : -557.756579303546,
        "y" : -1024.9051474295457
      },
      "selected" : false
    }, {
      "data" : {
        "id" : "58829",
        "shared_name" : "RPS3AP51",
        "name" : "RPS3AP51",
        "SUID" : 58829,
        "selected" : false
      },
      "position" : {
        "x" : -69.81990327815538,
        "y" : -914.0878256522019
      },
      "selected" : false
    }, {
      "data" : {
        "id" : "58827",
        "shared_name" : "RPS3AP46",
        "name" : "RPS3AP46",
        "SUID" : 58827,
        "selected" : false
      },
      "position" : {
        "x" : 1167.1414309503602,
        "y" : -333.2656820975144
      },
      "selected" : false
    }, {
      "data" : {
        "id" : "58825",
        "shared_name" : "RPS2P37",
        "name" : "RPS2P37",
        "SUID" : 58825,
        "selected" : false
      },
      "position" : {
        "x" : 588.479260540204,
        "y" : -314.77009188755346
      },
      "selected" : false
    }, {
      "data" : {
        "id" : "58823",
        "shared_name" : "RPS2P19",
        "name" : "RPS2P19",
        "SUID" : 58823,
        "selected" : false
      },
      "position" : {
        "x" : 191.57319364567275,
        "y" : -1135.3362387381394
      },
      "selected" : false
    }, {
      "data" : {
        "id" : "58821",
        "shared_name" : "RPS2P14",
        "name" : "RPS2P14",
        "SUID" : 58821,
        "selected" : false
      },
      "position" : {
        "x" : -323.65149202327257,
        "y" : -1194.3685263357957
      },
      "selected" : false
    }, {
      "data" : {
        "id" : "58819",
        "shared_name" : "RPS27P4",
        "name" : "RPS27P4",
        "SUID" : 58819,
        "selected" : false
      },
      "position" : {
        "x" : 43.24783048649306,
        "y" : -162.98659884556128
      },
      "selected" : false
    }, {
      "data" : {
        "id" : "58817",
        "shared_name" : "RPS27P21",
        "name" : "RPS27P21",
        "SUID" : 58817,
        "selected" : false
      },
      "position" : {
        "x" : 683.655530071454,
        "y" : -1472.1402548514207
      },
      "selected" : false
    }, {
      "data" : {
        "id" : "58815",
        "shared_name" : "RPS26",
        "name" : "RPS26",
        "SUID" : 58815,
        "selected" : false
      },
      "position" : {
        "x" : 1039.7932864191102,
        "y" : -872.57516085728
      },
      "selected" : false
    }, {
      "data" : {
        "id" : "58813",
        "shared_name" : "RPS19",
        "name" : "RPS19",
        "SUID" : 58813,
        "selected" : false
      },
      "position" : {
        "x" : 970.3738528253602,
        "y" : -756.9323996268113
      },
      "selected" : false
    }, {
      "data" : {
        "id" : "58811",
        "shared_name" : "RPS17",
        "name" : "RPS17",
        "SUID" : 58811,
        "selected" : false
      },
      "position" : {
        "x" : 940.9473391534852,
        "y" : -864.6675680838425
      },
      "selected" : false
    }, {
      "data" : {
        "id" : "58809",
        "shared_name" : "RPS15P6",
        "name" : "RPS15P6",
        "SUID" : 58809,
        "selected" : false
      },
      "position" : {
        "x" : 38.60564909000868,
        "y" : -14.9797934256394
      },
      "selected" : false
    }, {
      "data" : {
        "id" : "58807",
        "shared_name" : "RPS15AP14",
        "name" : "RPS15AP14",
        "SUID" : 58807,
        "selected" : false
      },
      "position" : {
        "x" : -222.75073518733507,
        "y" : 255.8046304024856
      },
      "selected" : false
    }, {
      "data" : {
        "id" : "58805",
        "shared_name" : "RPS14P8",
        "name" : "RPS14P8",
        "SUID" : 58805,
        "selected" : false
      },
      "position" : {
        "x" : -389.6072415349913,
        "y" : -1636.9116171561082
      },
      "selected" : false
    }, {
      "data" : {
        "id" : "58801",
        "shared_name" : "RPS14P1",
        "name" : "RPS14P1",
        "SUID" : 58801,
        "selected" : false
      },
      "position" : {
        "x" : 299.6475039484071,
        "y" : -1076.3597372732957
      },
      "selected" : false
    }, {
      "data" : {
        "id" : "58799",
        "shared_name" : "FOLATE_DEFICIENCY_ANAEMIA_",
        "name" : "FOLATE_DEFICIENCY_ANAEMIA_",
        "SUID" : 58799,
        "selected" : false
      },
      "position" : {
        "x" : 1282.7551051141786,
        "y" : 3099.385532502095
      },
      "selected" : false
    }, {
      "data" : {
        "id" : "58798",
        "shared_name" : "RPS14",
        "name" : "RPS14",
        "SUID" : 58798,
        "selected" : false
      },
      "position" : {
        "x" : 1285.0766955377626,
        "y" : 2991.6461831368606
      },
      "selected" : false
    }, {
      "data" : {
        "id" : "58796",
        "shared_name" : "RPS11P2",
        "name" : "RPS11P2",
        "SUID" : 58796,
        "selected" : false
      },
      "position" : {
        "x" : -1299.8439206121398,
        "y" : -318.2024801932175
      },
      "selected" : false
    }, {
      "data" : {
        "id" : "58794",
        "shared_name" : "RPS10P11",
        "name" : "RPS10P11",
        "SUID" : 58794,
        "selected" : false
      },
      "position" : {
        "x" : 915.9715090753602,
        "y" : -95.1243246756394
      },
      "selected" : false
    }, {
      "data" : {
        "id" : "58792",
        "shared_name" : "RPS10",
        "name" : "RPS10",
        "SUID" : 58792,
        "selected" : false
      },
      "position" : {
        "x" : 1079.8004885675477,
        "y" : -833.1563986502488
      },
      "selected" : false
    }, {
      "data" : {
        "id" : "58790",
        "shared_name" : "RPN2",
        "name" : "RPN2",
        "SUID" : 58790,
        "selected" : false
      },
      "position" : {
        "x" : -1043.1199215887023,
        "y" : 246.42895901576685
      },
      "selected" : false
    }, {
      "data" : {
        "id" : "58788",
        "shared_name" : "RPLP1",
        "name" : "RPLP1",
        "SUID" : 58788,
        "selected" : false
      },
      "position" : {
        "x" : -346.86256685237413,
        "y" : -1406.239436980327
      },
      "selected" : false
    }, {
      "data" : {
        "id" : "58786",
        "shared_name" : "RPLP0P2",
        "name" : "RPLP0P2",
        "SUID" : 58786,
        "selected" : false
      },
      "position" : {
        "x" : 317.48945341129775,
        "y" : -51.49962985142065
      },
      "selected" : false
    }, {
      "data" : {
        "id" : "58783",
        "shared_name" : "RPL9P21",
        "name" : "RPL9P21",
        "SUID" : 58783,
        "selected" : false
      },
      "position" : {
        "x" : -406.31833162288194,
        "y" : 389.21191800014185
      },
      "selected" : false
    }, {
      "data" : {
        "id" : "58781",
        "shared_name" : "RPL7P48",
        "name" : "RPL7P48",
        "SUID" : 58781,
        "selected" : false
      },
      "position" : {
        "x" : 950.4857913019227,
        "y" : 226.1613198556106
      },
      "selected" : false
    }, {
      "data" : {
        "id" : "58778",
        "shared_name" : "RPL7P27",
        "name" : "RPL7P27",
        "SUID" : 58778,
        "selected" : false
      },
      "position" : {
        "x" : -478.69020357112413,
        "y" : 348.2229653634231
      },
      "selected" : false
    }, {
      "data" : {
        "id" : "58774",
        "shared_name" : "RPL5",
        "name" : "RPL5",
        "SUID" : 58774,
        "selected" : false
      },
      "position" : {
        "x" : 311.436291790204,
        "y" : -447.2940710745652
      },
      "selected" : false
    }, {
      "data" : {
        "id" : "58772",
        "shared_name" : "RPL39P28",
        "name" : "RPL39P28",
        "SUID" : 58772,
        "selected" : false
      },
      "position" : {
        "x" : 405.75361356754775,
        "y" : -1241.7492636404832
      },
      "selected" : false
    }, {
      "data" : {
        "id" : "58770",
        "shared_name" : "RPL39P23",
        "name" : "RPL39P23",
        "SUID" : 58770,
        "selected" : false
      },
      "position" : {
        "x" : -25.923220538897567,
        "y" : -1387.7361410818894
      },
      "selected" : false
    }, {
      "data" : {
        "id" : "58768",
        "shared_name" : "RPL36AP13",
        "name" : "RPL36AP13",
        "SUID" : 58768,
        "selected" : false
      },
      "position" : {
        "x" : -330.99631013850694,
        "y" : -1119.919612761577
      },
      "selected" : false
    }, {
      "data" : {
        "id" : "58766",
        "shared_name" : "RPL35P4",
        "name" : "RPL35P4",
        "SUID" : 58766,
        "selected" : false
      },
      "position" : {
        "x" : 707.5176516534852,
        "y" : -1449.1789511404832
      },
      "selected" : false
    }, {
      "data" : {
        "id" : "58764",
        "shared_name" : "RPL35P3",
        "name" : "RPL35P3",
        "SUID" : 58764,
        "selected" : false
      },
      "position" : {
        "x" : 174.98334989567275,
        "y" : -1227.2224081717332
      },
      "selected" : false
    }, {
      "data" : {
        "id" : "58762",
        "shared_name" : "RPL35AP35",
        "name" : "RPL35AP35",
        "SUID" : 58762,
        "selected" : false
      },
      "position" : {
        "x" : -943.1002072332335,
        "y" : -1065.6276816092332
      },
      "selected" : false
    }, {
      "data" : {
        "id" : "58760",
        "shared_name" : "RPL35A",
        "name" : "RPL35A",
        "SUID" : 58760,
        "selected" : false
      },
      "position" : {
        "x" : 1074.2422610284852,
        "y" : -684.2985037527878
      },
      "selected" : false
    }, {
      "data" : {
        "id" : "58757",
        "shared_name" : "RPL34P26",
        "name" : "RPL34P26",
        "SUID" : 58757,
        "selected" : false
      },
      "position" : {
        "x" : 0.08926115055555783,
        "y" : 237.40051663295435
      },
      "selected" : false
    }, {
      "data" : {
        "id" : "58755",
        "shared_name" : "RPL32P9",
        "name" : "RPL32P9",
        "SUID" : 58755,
        "selected" : false
      },
      "position" : {
        "x" : 213.4644900323915,
        "y" : 483.04700100795435
      },
      "selected" : false
    }, {
      "data" : {
        "id" : "58753",
        "shared_name" : "RPL32P23",
        "name" : "RPL32P23",
        "SUID" : 58753,
        "selected" : false
      },
      "position" : {
        "x" : 262.5931521417665,
        "y" : -1091.927425261577
      },
      "selected" : false
    }, {
      "data" : {
        "id" : "58751",
        "shared_name" : "RPL31P26",
        "name" : "RPL31P26",
        "SUID" : 58751,
        "selected" : false
      },
      "position" : {
        "x" : -941.8481930730773,
        "y" : -837.6935080252488
      },
      "selected" : false
    }, {
      "data" : {
        "id" : "58748",
        "shared_name" : "RPL31P20",
        "name" : "RPL31P20",
        "SUID" : 58748,
        "selected" : false
      },
      "position" : {
        "x" : -380.4080227849913,
        "y" : 428.86462796107935
      },
      "selected" : false
    }, {
      "data" : {
        "id" : "58745",
        "shared_name" : "RPL30P10",
        "name" : "RPL30P10",
        "SUID" : 58745,
        "selected" : false
      },
      "position" : {
        "x" : -316.53242006282335,
        "y" : 441.6652261056106
      },
      "selected" : false
    }, {
      "data" : {
        "id" : "58743",
        "shared_name" : "RPL29P4",
        "name" : "RPL29P4",
        "SUID" : 58743,
        "selected" : false
      },
      "position" : {
        "x" : -1024.9300412176085,
        "y" : 80.16968167201685
      },
      "selected" : false
    }, {
      "data" : {
        "id" : "58741",
        "shared_name" : "RPL26P3",
        "name" : "RPL26P3",
        "SUID" : 58741,
        "selected" : false
      },
      "position" : {
        "x" : -109.82889070491319,
        "y" : -107.46816622837378
      },
      "selected" : false
    }, {
      "data" : {
        "id" : "58739",
        "shared_name" : "RPL23P3",
        "name" : "RPL23P3",
        "SUID" : 58739,
        "selected" : false
      },
      "position" : {
        "x" : -530.8428219793273,
        "y" : 606.0932656563918
      },
      "selected" : false
    }, {
      "data" : {
        "id" : "58736",
        "shared_name" : "RPL23AP50",
        "name" : "RPL23AP50",
        "SUID" : 58736,
        "selected" : false
      },
      "position" : {
        "x" : -242.86650361995225,
        "y" : 537.2990762032668
      },
      "selected" : false
    }, {
      "data" : {
        "id" : "58734",
        "shared_name" : "RPL23AP1",
        "name" : "RPL23AP1",
        "SUID" : 58734,
        "selected" : false
      },
      "position" : {
        "x" : 445.04072294254775,
        "y" : -960.9219015799363
      },
      "selected" : false
    }, {
      "data" : {
        "id" : "58731",
        "shared_name" : "RPL22P22",
        "name" : "RPL22P22",
        "SUID" : 58731,
        "selected" : false
      },
      "position" : {
        "x" : -216.92970266322618,
        "y" : 347.6184731759231
      },
      "selected" : false
    }, {
      "data" : {
        "id" : "58729",
        "shared_name" : "RPL22P13",
        "name" : "RPL22P13",
        "SUID" : 58729,
        "selected" : false
      },
      "position" : {
        "x" : 155.130627727704,
        "y" : 283.51636135951685
      },
      "selected" : false
    }, {
      "data" : {
        "id" : "58727",
        "shared_name" : "RPL21P99",
        "name" : "RPL21P99",
        "SUID" : 58727,
        "selected" : false
      },
      "position" : {
        "x" : 702.8097048761415,
        "y" : -1392.3552817068894
      },
      "selected" : false
    }, {
      "data" : {
        "id" : "58725",
        "shared_name" : "RPL21P93",
        "name" : "RPL21P93",
        "SUID" : 58725,
        "selected" : false
      },
      "position" : {
        "x" : -279.26777162532335,
        "y" : 856.5167275704543
      },
      "selected" : false
    }, {
      "data" : {
        "id" : "58723",
        "shared_name" : "RPL21P41",
        "name" : "RPL21P41",
        "SUID" : 58723,
        "selected" : false
      },
      "position" : {
        "x" : -968.9102047918273,
        "y" : -917.1875876150925
      },
      "selected" : false
    }, {
      "data" : {
        "id" : "58721",
        "shared_name" : "RPL21P33",
        "name" : "RPL21P33",
        "SUID" : 58721,
        "selected" : false
      },
      "position" : {
        "x" : -426.44629182796007,
        "y" : -1188.3207968436082
      },
      "selected" : false
    }, {
      "data" : {
        "id" : "58719",
        "shared_name" : "RPL21P119",
        "name" : "RPL21P119",
        "SUID" : 58719,
        "selected" : false
      },
      "position" : {
        "x" : -79.475085162921,
        "y" : -1608.0284384451707
      },
      "selected" : false
    }, {
      "data" : {
        "id" : "58717",
        "shared_name" : "RPL21P108",
        "name" : "RPL21P108",
        "SUID" : 58717,
        "selected" : false
      },
      "position" : {
        "x" : 739.909924602704,
        "y" : -1444.7297934256394
      },
      "selected" : false
    }, {
      "data" : {
        "id" : "58715",
        "shared_name" : "RPL21P103",
        "name" : "RPL21P103",
        "SUID" : 58715,
        "selected" : false
      },
      "position" : {
        "x" : 823.6864748956727,
        "y" : -1481.4066122732957
      },
      "selected" : false
    }, {
      "data" : {
        "id" : "58713",
        "shared_name" : "RPL17P45",
        "name" : "RPL17P45",
        "SUID" : 58713,
        "selected" : false
      },
      "position" : {
        "x" : 1159.1610842706727,
        "y" : -920.6789816580613
      },
      "selected" : false
    }, {
      "data" : {
        "id" : "58710",
        "shared_name" : "RPL17P22",
        "name" : "RPL17P22",
        "SUID" : 58710,
        "selected" : false
      },
      "position" : {
        "x" : -105.11455049495225,
        "y" : -1350.2906454764207
      },
      "selected" : false
    }, {
      "data" : {
        "id" : "58708",
        "shared_name" : "RPL17P2",
        "name" : "RPL17P2",
        "SUID" : 58708,
        "selected" : false
      },
      "position" : {
        "x" : -350.87663545588975,
        "y" : -1536.5159872732957
      },
      "selected" : false
    }, {
      "data" : {
        "id" : "58706",
        "shared_name" : "RPL13P2",
        "name" : "RPL13P2",
        "SUID" : 58706,
        "selected" : false
      },
      "position" : {
        "x" : 133.38462553043837,
        "y" : -1071.3008993826707
      },
      "selected" : false
    }, {
      "data" : {
        "id" : "58704",
        "shared_name" : "RPL12P7",
        "name" : "RPL12P7",
        "SUID" : 58704,
        "selected" : false
      },
      "position" : {
        "x" : -353.4921292303038,
        "y" : -1017.8347128592332
      },
      "selected" : false
    }, {
      "data" : {
        "id" : "58702",
        "shared_name" : "RPL12P33",
        "name" : "RPL12P33",
        "SUID" : 58702,
        "selected" : false
      },
      "position" : {
        "x" : -500.39738740901475,
        "y" : -672.5660055838425
      },
      "selected" : false
    }, {
      "data" : {
        "id" : "58699",
        "shared_name" : "RPL12P12",
        "name" : "RPL12P12",
        "SUID" : 58699,
        "selected" : false
      },
      "position" : {
        "x" : -491.559069537921,
        "y" : 373.02637112514185
      },
      "selected" : false
    }, {
      "data" : {
        "id" : "58697",
        "shared_name" : "RPL11P3",
        "name" : "RPL11P3",
        "SUID" : 58697,
        "selected" : false
      },
      "position" : {
        "x" : 177.896008587079,
        "y" : -1381.919368620952
      },
      "selected" : false
    }, {
      "data" : {
        "id" : "58695",
        "shared_name" : "RPL11",
        "name" : "RPL11",
        "SUID" : 58695,
        "selected" : false
      },
      "position" : {
        "x" : 861.6165286066102,
        "y" : -857.6519430838425
      },
      "selected" : false
    }, {
      "data" : {
        "id" : "58693",
        "shared_name" : "RPL10AP9",
        "name" : "RPL10AP9",
        "SUID" : 58693,
        "selected" : false
      },
      "position" : {
        "x" : -1154.3218869207335,
        "y" : -1969.1717489920457
      },
      "selected" : false
    }, {
      "data" : {
        "id" : "58691",
        "shared_name" : "RPL10AP7",
        "name" : "RPL10AP7",
        "SUID" : 58691,
        "selected" : false
      },
      "position" : {
        "x" : -979.9662350652648,
        "y" : 279.1328774727981
      },
      "selected" : false
    }, {
      "data" : {
        "id" : "58689",
        "shared_name" : "RIBOSE_5-PHOSPHATE_ISOMERASE_DEFICIENCY",
        "name" : "RIBOSE_5-PHOSPHATE_ISOMERASE_DEFICIENCY",
        "SUID" : 58689,
        "selected" : false
      },
      "position" : {
        "x" : 1385.0766955377626,
        "y" : 3099.385532502095
      },
      "selected" : false
    }, {
      "data" : {
        "id" : "58688",
        "shared_name" : "RPIA",
        "name" : "RPIA",
        "SUID" : 58688,
        "selected" : false
      },
      "position" : {
        "x" : 1387.3982859613466,
        "y" : 2991.6461831368606
      },
      "selected" : false
    }, {
      "data" : {
        "id" : "58686",
        "shared_name" : "JOUBERT_SYNDROME_7",
        "name" : "JOUBERT_SYNDROME_7",
        "SUID" : 58686,
        "selected" : false
      },
      "position" : {
        "x" : 1597.2992678644227,
        "y" : -1699.2977255545457
      },
      "selected" : false
    }, {
      "data" : {
        "id" : "58684",
        "shared_name" : "RPGRIP1L",
        "name" : "RPGRIP1L",
        "SUID" : 58684,
        "selected" : false
      },
      "position" : {
        "x" : 1423.5197268487977,
        "y" : -1588.0483359061082
      },
      "selected" : false
    }, {
      "data" : {
        "id" : "58682",
        "shared_name" : "RPGRIP1",
        "name" : "RPGRIP1",
        "SUID" : 58682,
        "selected" : false
      },
      "position" : {
        "x" : 24.856824016766495,
        "y" : -2307.2674521170457
      },
      "selected" : false
    }, {
      "data" : {
        "id" : "58680",
        "shared_name" : "RPE65",
        "name" : "RPE65",
        "SUID" : 58680,
        "selected" : false
      },
      "position" : {
        "x" : -375.8714932439757,
        "y" : -1704.0363730154832
      },
      "selected" : false
    }, {
      "data" : {
        "id" : "58678",
        "shared_name" : "RP35",
        "name" : "RP35",
        "SUID" : 58678,
        "selected" : false
      },
      "position" : {
        "x" : 78.59660062809462,
        "y" : -2315.614009734233
      },
      "selected" : false
    }, {
      "data" : {
        "id" : "58676",
        "shared_name" : "ROS1",
        "name" : "ROS1",
        "SUID" : 58676,
        "selected" : false
      },
      "position" : {
        "x" : 465.485852337079,
        "y" : -152.64867770298315
      },
      "selected" : false
    }, {
      "data" : {
        "id" : "58674",
        "shared_name" : "RORC",
        "name" : "RORC",
        "SUID" : 58674,
        "selected" : false
      },
      "position" : {
        "x" : -216.8504446981383,
        "y" : -1170.5349692068894
      },
      "selected" : false
    }, {
      "data" : {
        "id" : "58672",
        "shared_name" : "RORB",
        "name" : "RORB",
        "SUID" : 58672,
        "selected" : false
      },
      "position" : {
        "x" : 447.14252958317275,
        "y" : 203.90613186732935
      },
      "selected" : false
    }, {
      "data" : {
        "id" : "58666",
        "shared_name" : "RORA",
        "name" : "RORA",
        "SUID" : 58666,
        "selected" : false
      },
      "position" : {
        "x" : 93.03526029606337,
        "y" : -108.88634860142065
      },
      "selected" : false
    }, {
      "data" : {
        "id" : "58663",
        "shared_name" : "ROR2",
        "name" : "ROR2",
        "SUID" : 58663,
        "selected" : false
      },
      "position" : {
        "x" : 81.89451322575087,
        "y" : -1091.4879111014207
      },
      "selected" : false
    }, {
      "data" : {
        "id" : "58660",
        "shared_name" : "ROPN1L",
        "name" : "ROPN1L",
        "SUID" : 58660,
        "selected" : false
      },
      "position" : {
        "x" : 660.654309368329,
        "y" : -236.69208895786596
      },
      "selected" : false
    }, {
      "data" : {
        "id" : "58658",
        "shared_name" : "OTHER_DISORDERS_OF_BINOCULAR_MOVEMENT",
        "name" : "OTHER_DISORDERS_OF_BINOCULAR_MOVEMENT",
        "SUID" : 58658,
        "selected" : false
      },
      "position" : {
        "x" : 1487.3982859613466,
        "y" : 3099.385532502095
      },
      "selected" : false
    }, {
      "data" : {
        "id" : "58657",
        "shared_name" : "ROBO3",
        "name" : "ROBO3",
        "SUID" : 58657,
        "selected" : false
      },
      "position" : {
        "x" : 1489.7198763849306,
        "y" : 2991.6461831368606
      },
      "selected" : false
    }, {
      "data" : {
        "id" : "58654",
        "shared_name" : "OBSTRUCTIVE_AND_REFLUX_UROPATHY",
        "name" : "OBSTRUCTIVE_AND_REFLUX_UROPATHY",
        "SUID" : 58654,
        "selected" : false
      },
      "position" : {
        "x" : -296.496683978839,
        "y" : 1226.2022744454543
      },
      "selected" : false
    }, {
      "data" : {
        "id" : "58653",
        "shared_name" : "ROBO2",
        "name" : "ROBO2",
        "SUID" : 58653,
        "selected" : false
      },
      "position" : {
        "x" : -172.90116395930772,
        "y" : 883.1384316720168
      },
      "selected" : false
    }, {
      "data" : {
        "id" : "58651",
        "shared_name" : "RNU7-82P",
        "name" : "RNU7-82P",
        "SUID" : 58651,
        "selected" : false
      },
      "position" : {
        "x" : -739.161364459796,
        "y" : 730.2666055001418
      },
      "selected" : false
    }, {
      "data" : {
        "id" : "58649",
        "shared_name" : "RNU7-66P",
        "name" : "RNU7-66P",
        "SUID" : 58649,
        "selected" : false
      },
      "position" : {
        "x" : 64.77128324528212,
        "y" : -172.32021700962378
      },
      "selected" : false
    }, {
      "data" : {
        "id" : "58647",
        "shared_name" : "RNU7-36P",
        "name" : "RNU7-36P",
        "SUID" : 58647,
        "selected" : false
      },
      "position" : {
        "x" : 534.527600383954,
        "y" : 240.48877346889185
      },
      "selected" : false
    }, {
      "data" : {
        "id" : "58645",
        "shared_name" : "RNU7-21P",
        "name" : "RNU7-21P",
        "SUID" : 58645,
        "selected" : false
      },
      "position" : {
        "x" : -669.0456112859679,
        "y" : 648.9023476876418
      },
      "selected" : false
    }, {
      "data" : {
        "id" : "58643",
        "shared_name" : "RNLS",
        "name" : "RNLS",
        "SUID" : 58643,
        "selected" : false
      },
      "position" : {
        "x" : -260.00042619685655,
        "y" : -796.5274618826707
      },
      "selected" : false
    }, {
      "data" : {
        "id" : "58641",
        "shared_name" : "RNF7",
        "name" : "RNF7",
        "SUID" : 58641,
        "selected" : false
      },
      "position" : {
        "x" : -168.607409381671,
        "y" : -1303.3281210623582
      },
      "selected" : false
    }, {
      "data" : {
        "id" : "58639",
        "shared_name" : "RNF6",
        "name" : "RNF6",
        "SUID" : 58639,
        "selected" : false
      },
      "position" : {
        "x" : -226.7324494359923,
        "y" : 303.90771878139185
      },
      "selected" : false
    }, {
      "data" : {
        "id" : "58637",
        "shared_name" : "RNF44",
        "name" : "RNF44",
        "SUID" : 58637,
        "selected" : false
      },
      "position" : {
        "x" : -1060.7447995183898,
        "y" : 417.6743813790481
      },
      "selected" : false
    }, {
      "data" : {
        "id" : "58635",
        "shared_name" : "RNF43",
        "name" : "RNF43",
        "SUID" : 58635,
        "selected" : false
      },
      "position" : {
        "x" : 457.872326946454,
        "y" : -115.76501071079565
      },
      "selected" : false
    }, {
      "data" : {
        "id" : "58633",
        "shared_name" : "RECOMBINATION_RATE_QTL_1",
        "name" : "RECOMBINATION_RATE_QTL_1",
        "SUID" : 58633,
        "selected" : false
      },
      "position" : {
        "x" : -1370.8572987554503,
        "y" : 2565.7057534493606
      },
      "selected" : false
    }, {
      "data" : {
        "id" : "58631",
        "shared_name" : "RECOMBINATION_RATE_(MALES)",
        "name" : "RECOMBINATION_RATE_(MALES)",
        "SUID" : 58631,
        "selected" : false
      },
      "position" : {
        "x" : -1240.9156636236144,
        "y" : 2466.100437287251
      },
      "selected" : false
    }, {
      "data" : {
        "id" : "58629",
        "shared_name" : "RECOMBINATION_RATE_(FEMALES)",
        "name" : "RECOMBINATION_RATE_(FEMALES)",
        "SUID" : 58629,
        "selected" : false
      },
      "position" : {
        "x" : -1418.3029927251769,
        "y" : 2369.4036904610793
      },
      "selected" : false
    }, {
      "data" : {
        "id" : "58628",
        "shared_name" : "RNF212",
        "name" : "RNF212",
        "SUID" : 58628,
        "selected" : false
      },
      "position" : {
        "x" : -1350.6663655279112,
        "y" : 2457.5167123116653
      },
      "selected" : false
    }, {
      "data" : {
        "id" : "58626",
        "shared_name" : "RNF207",
        "name" : "RNF207",
        "SUID" : 58626,
        "selected" : false
      },
      "position" : {
        "x" : -1155.0240963933898,
        "y" : -416.05886828525854
      },
      "selected" : false
    }, {
      "data" : {
        "id" : "58624",
        "shared_name" : "RNF186",
        "name" : "RNF186",
        "SUID" : 58624,
        "selected" : false
      },
      "position" : {
        "x" : -22.368334674639755,
        "y" : -1199.9238241873582
      },
      "selected" : false
    }, {
      "data" : {
        "id" : "58622",
        "shared_name" : "RNF182",
        "name" : "RNF182",
        "SUID" : 58622,
        "selected" : false
      },
      "position" : {
        "x" : 54.729138469891495,
        "y" : -1412.7832602225144
      },
      "selected" : false
    }, {
      "data" : {
        "id" : "58620",
        "shared_name" : "RIDDLE_SYNDROME",
        "name" : "RIDDLE_SYNDROME",
        "SUID" : 58620,
        "selected" : false
      },
      "position" : {
        "x" : 1589.7198763849306,
        "y" : 3099.385532502095
      },
      "selected" : false
    }, {
      "data" : {
        "id" : "58619",
        "shared_name" : "RNF168",
        "name" : "RNF168",
        "SUID" : 58619,
        "selected" : false
      },
      "position" : {
        "x" : 1592.0414668085145,
        "y" : 2991.6461831368606
      },
      "selected" : false
    }, {
      "data" : {
        "id" : "58617",
        "shared_name" : "RNF149",
        "name" : "RNF149",
        "SUID" : 58617,
        "selected" : false
      },
      "position" : {
        "x" : 324.526135540204,
        "y" : 77.29407132045435
      },
      "selected" : false
    }, {
      "data" : {
        "id" : "58615",
        "shared_name" : "RNF146",
        "name" : "RNF146",
        "SUID" : 58615,
        "selected" : false
      },
      "position" : {
        "x" : 643.9323245050477,
        "y" : -568.4025763235886
      },
      "selected" : false
    }, {
      "data" : {
        "id" : "58612",
        "shared_name" : "RNF145",
        "name" : "RNF145",
        "SUID" : 58612,
        "selected" : false
      },
      "position" : {
        "x" : -676.7134579656554,
        "y" : -1037.351985808452
      },
      "selected" : false
    }, {
      "data" : {
        "id" : "58610",
        "shared_name" : "RNF144A",
        "name" : "RNF144A",
        "SUID" : 58610,
        "selected" : false
      },
      "position" : {
        "x" : 6.403897381024308,
        "y" : 657.8352090157668
      },
      "selected" : false
    }, {
      "data" : {
        "id" : "58608",
        "shared_name" : "RNF139",
        "name" : "RNF139",
        "SUID" : 58608,
        "selected" : false
      },
      "position" : {
        "x" : 710.5462771417665,
        "y" : -1138.3728598318894
      },
      "selected" : false
    }, {
      "data" : {
        "id" : "58606",
        "shared_name" : "RNF130",
        "name" : "RNF130",
        "SUID" : 58606,
        "selected" : false
      },
      "position" : {
        "x" : -799.6407956121398,
        "y" : -695.9179648123582
      },
      "selected" : false
    }, {
      "data" : {
        "id" : "58601",
        "shared_name" : "RNASET2",
        "name" : "RNASET2",
        "SUID" : 58601,
        "selected" : false
      },
      "position" : {
        "x" : -288.53603639583116,
        "y" : -366.27646243198706
      },
      "selected" : false
    }, {
      "data" : {
        "id" : "58599",
        "shared_name" : "RNASEL",
        "name" : "RNASEL",
        "SUID" : 58599,
        "selected" : false
      },
      "position" : {
        "x" : 489.62446317692275,
        "y" : -962.3601034842332
      },
      "selected" : false
    }, {
      "data" : {
        "id" : "58597",
        "shared_name" : "RNASEH2B",
        "name" : "RNASEH2B",
        "SUID" : 58597,
        "selected" : false
      },
      "position" : {
        "x" : -889.0798825262023,
        "y" : -1900.6307333670457
      },
      "selected" : false
    }, {
      "data" : {
        "id" : "58595",
        "shared_name" : "AICARDI-GOUTIERES_SYNDROME_",
        "name" : "AICARDI-GOUTIERES_SYNDROME_",
        "SUID" : 58595,
        "selected" : false
      },
      "position" : {
        "x" : 1692.0414668085145,
        "y" : 3099.385532502095
      },
      "selected" : false
    }, {
      "data" : {
        "id" : "58594",
        "shared_name" : "RNASEH2A",
        "name" : "RNASEH2A",
        "SUID" : 58594,
        "selected" : false
      },
      "position" : {
        "x" : 1694.3630572320985,
        "y" : 2991.6461831368606
      },
      "selected" : false
    }, {
      "data" : {
        "id" : "58589",
        "shared_name" : "ANAUXETIC_DYSPLASIA",
        "name" : "ANAUXETIC_DYSPLASIA",
        "SUID" : 58589,
        "selected" : false
      },
      "position" : {
        "x" : 360.77802763004775,
        "y" : -204.63798129185034
      },
      "selected" : false
    }, {
      "data" : {
        "id" : "58588",
        "shared_name" : "RMRP",
        "name" : "RMRP",
        "SUID" : 58588,
        "selected" : false
      },
      "position" : {
        "x" : 196.5470095636415,
        "y" : -362.70734011753393
      },
      "selected" : false
    }, {
      "data" : {
        "id" : "58586",
        "shared_name" : "RMI2",
        "name" : "RMI2",
        "SUID" : 58586,
        "selected" : false
      },
      "position" : {
        "x" : 27.83256254215712,
        "y" : -1387.0930746756394
      },
      "selected" : false
    }, {
      "data" : {
        "id" : "58583",
        "shared_name" : "NEWFOUNDLAND_ROD-CONE_DYSTROPHY",
        "name" : "NEWFOUNDLAND_ROD-CONE_DYSTROPHY",
        "SUID" : 58583,
        "selected" : false
      },
      "position" : {
        "x" : 345.4237185480165,
        "y" : -1927.6444052420457
      },
      "selected" : false
    }, {
      "data" : {
        "id" : "58580",
        "shared_name" : "BOTHNIA_RETINAL_DYSTROPHY",
        "name" : "BOTHNIA_RETINAL_DYSTROPHY",
        "SUID" : 58580,
        "selected" : false
      },
      "position" : {
        "x" : 371.866955852704,
        "y" : -1877.3942831717332
      },
      "selected" : false
    }, {
      "data" : {
        "id" : "58579",
        "shared_name" : "RLBP1",
        "name" : "RLBP1",
        "SUID" : 58579,
        "selected" : false
      },
      "position" : {
        "x" : 305.59699735661025,
        "y" : -1657.6868857107957
      },
      "selected" : false
    }, {
      "data" : {
        "id" : "58575",
        "shared_name" : "RIT2",
        "name" : "RIT2",
        "SUID" : 58575,
        "selected" : false
      },
      "position" : {
        "x" : -57.90588655452257,
        "y" : 88.16321194545435
      },
      "selected" : false
    }, {
      "data" : {
        "id" : "58572",
        "shared_name" : "RIT1",
        "name" : "RIT1",
        "SUID" : 58572,
        "selected" : false
      },
      "position" : {
        "x" : 415.626721477704,
        "y" : -481.7306650839646
      },
      "selected" : false
    }, {
      "data" : {
        "id" : "58568",
        "shared_name" : "RIPK2",
        "name" : "RIPK2",
        "SUID" : 58568,
        "selected" : false
      },
      "position" : {
        "x" : 29.72813138981337,
        "y" : -196.11538302524878
      },
      "selected" : false
    }, {
      "data" : {
        "id" : "58566",
        "shared_name" : "RIN3",
        "name" : "RIN3",
        "SUID" : 58566,
        "selected" : false
      },
      "position" : {
        "x" : 887.2440920831727,
        "y" : -760.717494841655
      },
      "selected" : false
    }, {
      "data" : {
        "id" : "58564",
        "shared_name" : "RIMS1",
        "name" : "RIMS1",
        "SUID" : 58564,
        "selected" : false
      },
      "position" : {
        "x" : 201.01408109684462,
        "y" : -2348.127437468608
      },
      "selected" : false
    }, {
      "data" : {
        "id" : "58562",
        "shared_name" : "RILP",
        "name" : "RILP",
        "SUID" : 58562,
        "selected" : false
      },
      "position" : {
        "x" : 1042.1779299737977,
        "y" : 743.5770303048293
      },
      "selected" : false
    }, {
      "data" : {
        "id" : "58560",
        "shared_name" : "RHPN2",
        "name" : "RHPN2",
        "SUID" : 58560,
        "selected" : false
      },
      "position" : {
        "x" : 1086.5762454034852,
        "y" : -158.93142306431128
      },
      "selected" : false
    }, {
      "data" : {
        "id" : "58556",
        "shared_name" : "RHOU",
        "name" : "RHOU",
        "SUID" : 58556,
        "selected" : false
      },
      "position" : {
        "x" : -266.037943744464,
        "y" : -464.2623032294114
      },
      "selected" : false
    }, {
      "data" : {
        "id" : "58554",
        "shared_name" : "RHOD",
        "name" : "RHOD",
        "SUID" : 58554,
        "selected" : false
      },
      "position" : {
        "x" : 147.05228910465712,
        "y" : 27.45544827357935
      },
      "selected" : false
    }, {
      "data" : {
        "id" : "58552",
        "shared_name" : "RHO",
        "name" : "RHO",
        "SUID" : 58552,
        "selected" : false
      },
      "position" : {
        "x" : -280.7350491521788,
        "y" : -1604.4191855154832
      },
      "selected" : false
    }, {
      "data" : {
        "id" : "58550",
        "shared_name" : "RH-NEGATIVE_BLOOD_TYPE",
        "name" : "RH-NEGATIVE_BLOOD_TYPE",
        "SUID" : 58550,
        "selected" : false
      },
      "position" : {
        "x" : 1794.3630572320985,
        "y" : 3099.385532502095
      },
      "selected" : false
    }, {
      "data" : {
        "id" : "58549",
        "shared_name" : "RHD",
        "name" : "RHD",
        "SUID" : 58549,
        "selected" : false
      },
      "position" : {
        "x" : 1796.6846476556825,
        "y" : 2991.6461831368606
      },
      "selected" : false
    }, {
      "data" : {
        "id" : "58547",
        "shared_name" : "RH-NULL_DISEASE",
        "name" : "RH-NULL_DISEASE",
        "SUID" : 58547,
        "selected" : false
      },
      "position" : {
        "x" : 1896.6846476556825,
        "y" : 3099.385532502095
      },
      "selected" : false
    }, {
      "data" : {
        "id" : "58546",
        "shared_name" : "RHCE",
        "name" : "RHCE",
        "SUID" : 58546,
        "selected" : false
      },
      "position" : {
        "x" : 1899.0062380792665,
        "y" : 2991.6461831368606
      },
      "selected" : false
    }, {
      "data" : {
        "id" : "58544",
        "shared_name" : "RHBDL2",
        "name" : "RHBDL2",
        "SUID" : 58544,
        "selected" : false
      },
      "position" : {
        "x" : -1056.984850787921,
        "y" : 398.6929360665481
      },
      "selected" : false
    }, {
      "data" : {
        "id" : "58542",
        "shared_name" : "RHBDD1",
        "name" : "RHBDD1",
        "SUID" : 58542,
        "selected" : false
      },
      "position" : {
        "x" : 916.1190920831727,
        "y" : 362.4288979806106
      },
      "selected" : false
    }, {
      "data" : {
        "id" : "58540",
        "shared_name" : "RH-MOD_SYNDROME",
        "name" : "RH-MOD_SYNDROME",
        "SUID" : 58540,
        "selected" : false
      },
      "position" : {
        "x" : -2081.9593991277648,
        "y" : 362.83899319545435
      },
      "selected" : false
    }, {
      "data" : {
        "id" : "58538",
        "shared_name" : "RHAG",
        "name" : "RHAG",
        "SUID" : 58538,
        "selected" : false
      },
      "position" : {
        "x" : -1865.6122311590148,
        "y" : 322.9313393868606
      },
      "selected" : false
    }, {
      "data" : {
        "id" : "58536",
        "shared_name" : "RGS9BP",
        "name" : "RGS9BP",
        "SUID" : 58536,
        "selected" : false
      },
      "position" : {
        "x" : -251.3971394536925,
        "y" : 1611.4676553048293
      },
      "selected" : false
    }, {
      "data" : {
        "id" : "58532",
        "shared_name" : "RGS6",
        "name" : "RGS6",
        "SUID" : 58532,
        "selected" : false
      },
      "position" : {
        "x" : 313.96857938786025,
        "y" : -396.5704001150925
      },
      "selected" : false
    }, {
      "data" : {
        "id" : "58527",
        "shared_name" : "RGS14",
        "name" : "RGS14",
        "SUID" : 58527,
        "selected" : false
      },
      "position" : {
        "x" : -130.4390515325499,
        "y" : -274.69543063267065
      },
      "selected" : false
    }, {
      "data" : {
        "id" : "58525",
        "shared_name" : "RGPD2",
        "name" : "RGPD2",
        "SUID" : 58525,
        "selected" : false
      },
      "position" : {
        "x" : -168.7015484807921,
        "y" : 984.2769814767043
      },
      "selected" : false
    }, {
      "data" : {
        "id" : "58522",
        "shared_name" : "RGL1",
        "name" : "RGL1",
        "SUID" : 58522,
        "selected" : false
      },
      "position" : {
        "x" : 29.706311321453995,
        "y" : 377.0398598946731
      },
      "selected" : false
    }, {
      "data" : {
        "id" : "58520",
        "shared_name" : "RFXAP",
        "name" : "RFXAP",
        "SUID" : 58520,
        "selected" : false
      },
      "position" : {
        "x" : 1093.1442385675477,
        "y" : -2130.899410124858
      },
      "selected" : false
    }, {
      "data" : {
        "id" : "58518",
        "shared_name" : "MHC_CLASS_II_DEFICIENCY",
        "name" : "MHC_CLASS_II_DEFICIENCY",
        "SUID" : 58518,
        "selected" : false
      },
      "position" : {
        "x" : 1999.0062380792665,
        "y" : 3099.385532502095
      },
      "selected" : false
    }, {
      "data" : {
        "id" : "58517",
        "shared_name" : "RFXANK",
        "name" : "RFXANK",
        "SUID" : 58517,
        "selected" : false
      },
      "position" : {
        "x" : 2001.3278285028505,
        "y" : 2991.6461831368606
      },
      "selected" : false
    }, {
      "data" : {
        "id" : "58515",
        "shared_name" : "RFX6",
        "name" : "RFX6",
        "SUID" : 58515,
        "selected" : false
      },
      "position" : {
        "x" : 755.3147707941102,
        "y" : -317.70141207798315
      },
      "selected" : false
    }, {
      "data" : {
        "id" : "58513",
        "shared_name" : "RFX5",
        "name" : "RFX5",
        "SUID" : 58513,
        "selected" : false
      },
      "position" : {
        "x" : 1053.5890627862977,
        "y" : -2100.447017546733
      },
      "selected" : false
    }, {
      "data" : {
        "id" : "58510",
        "shared_name" : "RFX4",
        "name" : "RFX4",
        "SUID" : 58510,
        "selected" : false
      },
      "position" : {
        "x" : -605.9343441961241,
        "y" : 219.01623928920435
      },
      "selected" : false
    }, {
      "data" : {
        "id" : "58507",
        "shared_name" : "RFX2",
        "name" : "RFX2",
        "SUID" : 58507,
        "selected" : false
      },
      "position" : {
        "x" : -386.31889619807725,
        "y" : 360.92432034389185
      },
      "selected" : false
    }, {
      "data" : {
        "id" : "58505",
        "shared_name" : "RFTN1",
        "name" : "RFTN1",
        "SUID" : 58505,
        "selected" : false
      },
      "position" : {
        "x" : -671.3863095281554,
        "y" : -1619.6618612967332
      },
      "selected" : false
    }, {
      "data" : {
        "id" : "58502",
        "shared_name" : "RFT1",
        "name" : "RFT1",
        "SUID" : 58502,
        "selected" : false
      },
      "position" : {
        "x" : -1321.9181393621398,
        "y" : -572.2088049612839
      },
      "selected" : false
    }, {
      "data" : {
        "id" : "58500",
        "shared_name" : "RFC4",
        "name" : "RFC4",
        "SUID" : 58500,
        "selected" : false
      },
      "position" : {
        "x" : -45.083361530108505,
        "y" : 538.3553506173293
      },
      "selected" : false
    }, {
      "data" : {
        "id" : "58498",
        "shared_name" : "REV3L",
        "name" : "REV3L",
        "SUID" : 58498,
        "selected" : false
      },
      "position" : {
        "x" : 134.95417509098525,
        "y" : -1207.0721396170457
      },
      "selected" : false
    }, {
      "data" : {
        "id" : "58495",
        "shared_name" : "RETN",
        "name" : "RETN",
        "SUID" : 58495,
        "selected" : false
      },
      "position" : {
        "x" : -125.27583589534288,
        "y" : -429.30693804844213
      },
      "selected" : false
    }, {
      "data" : {
        "id" : "58493",
        "shared_name" : "RENAL_AGENESIS_AND_OTHER_REDUCTION_DEFECTS_OF_KIDNEY",
        "name" : "RENAL_AGENESIS_AND_OTHER_REDUCTION_DEFECTS_OF_KIDNEY",
        "SUID" : 58493,
        "selected" : false
      },
      "position" : {
        "x" : 120.39945707340712,
        "y" : 1196.0825234688918
      },
      "selected" : false
    }, {
      "data" : {
        "id" : "58491",
        "shared_name" : "PHENYLTHIOCARBAMIDE_TASTING",
        "name" : "PHENYLTHIOCARBAMIDE_TASTING",
        "SUID" : 58491,
        "selected" : false
      },
      "position" : {
        "x" : 40.89837369938368,
        "y" : 1100.2497597970168
      },
      "selected" : false
    }, {
      "data" : {
        "id" : "58485",
        "shared_name" : "RET",
        "name" : "RET",
        "SUID" : 58485,
        "selected" : false
      },
      "position" : {
        "x" : 44.69143400211806,
        "y" : 856.5628701485793
      },
      "selected" : false
    }, {
      "data" : {
        "id" : "58483",
        "shared_name" : "REST",
        "name" : "REST",
        "SUID" : 58483,
        "selected" : false
      },
      "position" : {
        "x" : -197.33381643275743,
        "y" : -1678.5338095389207
      },
      "selected" : false
    }, {
      "data" : {
        "id" : "58479",
        "shared_name" : "RERE",
        "name" : "RERE",
        "SUID" : 58479,
        "selected" : false
      },
      "position" : {
        "x" : 13.40592679996962,
        "y" : -432.9015921316941
      },
      "selected" : false
    }, {
      "data" : {
        "id" : "58476",
        "shared_name" : "HYPERPRORENINEMIA",
        "name" : "HYPERPRORENINEMIA",
        "SUID" : 58476,
        "selected" : false
      },
      "position" : {
        "x" : -1218.010241412921,
        "y" : -583.2750204764207
      },
      "selected" : false
    }, {
      "data" : {
        "id" : "58474",
        "shared_name" : "REN",
        "name" : "REN",
        "SUID" : 58474,
        "selected" : false
      },
      "position" : {
        "x" : -792.1956051824523,
        "y" : -544.0731161795457
      },
      "selected" : false
    }, {
      "data" : {
        "id" : "58471",
        "shared_name" : "OTOSCLEROSIS",
        "name" : "OTOSCLEROSIS",
        "SUID" : 58471,
        "selected" : false
      },
      "position" : {
        "x" : -428.9789608953429,
        "y" : 6.5321694649856
      },
      "selected" : false
    }, {
      "data" : {
        "id" : "58468",
        "shared_name" : "RELN",
        "name" : "RELN",
        "SUID" : 58468,
        "selected" : false
      },
      "position" : {
        "x" : -350.69301118831163,
        "y" : -73.95016085728003
      },
      "selected" : false
    }, {
      "data" : {
        "id" : "58462",
        "shared_name" : "REL",
        "name" : "REL",
        "SUID" : 58462,
        "selected" : false
      },
      "position" : {
        "x" : 44.80289945621962,
        "y" : -1051.3467978201707
      },
      "selected" : false
    }, {
      "data" : {
        "id" : "58460",
        "shared_name" : "REG3A",
        "name" : "REG3A",
        "SUID" : 58460,
        "selected" : false
      },
      "position" : {
        "x" : -246.72606554011827,
        "y" : 727.0413857735793
      },
      "selected" : false
    }, {
      "data" : {
        "id" : "58458",
        "shared_name" : "REEP5",
        "name" : "REEP5",
        "SUID" : 58458,
        "selected" : false
      },
      "position" : {
        "x" : -637.5871762273741,
        "y" : 640.1578408517043
      },
      "selected" : false
    }, {
      "data" : {
        "id" : "58456",
        "shared_name" : "REEP3",
        "name" : "REEP3",
        "SUID" : 58456,
        "selected" : false
      },
      "position" : {
        "x" : -907.069323444171,
        "y" : -1378.9509237967332
      },
      "selected" : false
    }, {
      "data" : {
        "id" : "58452",
        "shared_name" : "RECQL4",
        "name" : "RECQL4",
        "SUID" : 58452,
        "selected" : false
      },
      "position" : {
        "x" : -350.81567659358507,
        "y" : 144.5907632149856
      },
      "selected" : false
    }, {
      "data" : {
        "id" : "58450",
        "shared_name" : "FUNDUS_ALBIPUNCTATUS",
        "name" : "FUNDUS_ALBIPUNCTATUS",
        "SUID" : 58450,
        "selected" : false
      },
      "position" : {
        "x" : 476.91206083317275,
        "y" : -1438.0206259451707
      },
      "selected" : false
    }, {
      "data" : {
        "id" : "58448",
        "shared_name" : "RDH5",
        "name" : "RDH5",
        "SUID" : 58448,
        "selected" : false
      },
      "position" : {
        "x" : 524.3827639581727,
        "y" : -840.107143279155
      },
      "selected" : false
    }, {
      "data" : {
        "id" : "58446",
        "shared_name" : "RDH12",
        "name" : "RDH12",
        "SUID" : 58446,
        "selected" : false
      },
      "position" : {
        "x" : -131.89823427180772,
        "y" : -1714.9880331717332
      },
      "selected" : false
    }, {
      "data" : {
        "id" : "58444",
        "shared_name" : "RD3",
        "name" : "RD3",
        "SUID" : 58444,
        "selected" : false
      },
      "position" : {
        "x" : -245.16574373225694,
        "y" : -1544.6818808279832
      },
      "selected" : false
    }, {
      "data" : {
        "id" : "58439",
        "shared_name" : "RCL1",
        "name" : "RCL1",
        "SUID" : 58439,
        "selected" : false
      },
      "position" : {
        "x" : -309.0194195745421,
        "y" : -557.9115332327683
      },
      "selected" : false
    }, {
      "data" : {
        "id" : "58436",
        "shared_name" : "BETA-GLYCOPYRANOSIDE_TASTING",
        "name" : "BETA-GLYCOPYRANOSIDE_TASTING",
        "SUID" : 58436,
        "selected" : false
      },
      "position" : {
        "x" : -1048.2674435613585,
        "y" : 663.5332070626418
      },
      "selected" : false
    }, {
      "data" : {
        "id" : "58435",
        "shared_name" : "RCBTB1",
        "name" : "RCBTB1",
        "SUID" : 58435,
        "selected" : false
      },
      "position" : {
        "x" : -864.5128659246398,
        "y" : 362.3989907540481
      },
      "selected" : false
    }, {
      "data" : {
        "id" : "58433",
        "shared_name" : "RBPMS",
        "name" : "RBPMS",
        "SUID" : 58433,
        "selected" : false
      },
      "position" : {
        "x" : -1239.1025876043273,
        "y" : 1.63232815639185
      },
      "selected" : false
    }, {
      "data" : {
        "id" : "58431",
        "shared_name" : "RBMS3",
        "name" : "RBMS3",
        "SUID" : 58431,
        "selected" : false
      },
      "position" : {
        "x" : 40.11770353336806,
        "y" : -140.35811984165503
      },
      "selected" : false
    }, {
      "data" : {
        "id" : "58429",
        "shared_name" : "RBMS2",
        "name" : "RBMS2",
        "SUID" : 58429,
        "selected" : false
      },
      "position" : {
        "x" : -185.6032990453673,
        "y" : 402.92236721889185
      },
      "selected" : false
    }, {
      "data" : {
        "id" : "58426",
        "shared_name" : "RBMS1",
        "name" : "RBMS1",
        "SUID" : 58426,
        "selected" : false
      },
      "position" : {
        "x" : 180.01472196598525,
        "y" : -125.77352511509253
      },
      "selected" : false
    }, {
      "data" : {
        "id" : "58424",
        "shared_name" : "RBM6",
        "name" : "RBM6",
        "SUID" : 58424,
        "selected" : false
      },
      "position" : {
        "x" : 1020.1712161066102,
        "y" : 77.9279214181106
      },
      "selected" : false
    }, {
      "data" : {
        "id" : "58422",
        "shared_name" : "RBM28",
        "name" : "RBM28",
        "SUID" : 58422,
        "selected" : false
      },
      "position" : {
        "x" : -634.8248166082335,
        "y" : -1608.9988974295457
      },
      "selected" : false
    }, {
      "data" : {
        "id" : "58420",
        "shared_name" : "RBM20",
        "name" : "RBM20",
        "SUID" : 58420,
        "selected" : false
      },
      "position" : {
        "x" : -1709.6462887762023,
        "y" : -713.0943258963425
      },
      "selected" : false
    }, {
      "data" : {
        "id" : "58413",
        "shared_name" : "RBFOX1",
        "name" : "RBFOX1",
        "SUID" : 58413,
        "selected" : false
      },
      "position" : {
        "x" : -42.21504487971788,
        "y" : -62.4103354178269
      },
      "selected" : false
    }, {
      "data" : {
        "id" : "58410",
        "shared_name" : "RBBP8",
        "name" : "RBBP8",
        "SUID" : 58410,
        "selected" : false
      },
      "position" : {
        "x" : 238.422375774579,
        "y" : -1666.5003622732957
      },
      "selected" : false
    }, {
      "data" : {
        "id" : "58408",
        "shared_name" : "RBBP6",
        "name" : "RBBP6",
        "SUID" : 58408,
        "selected" : false
      },
      "position" : {
        "x" : -1408.6584958074523,
        "y" : 186.55286038295435
      },
      "selected" : false
    }, {
      "data" : {
        "id" : "58406",
        "shared_name" : "RB1CC1",
        "name" : "RB1CC1",
        "SUID" : 58406,
        "selected" : false
      },
      "position" : {
        "x" : 704.6066409112977,
        "y" : -492.78215396030737
      },
      "selected" : false
    }, {
      "data" : {
        "id" : "58404",
        "shared_name" : "MALIGNANT_NEOPLASM_OF_EYE_AND_ADNEXA",
        "name" : "MALIGNANT_NEOPLASM_OF_EYE_AND_ADNEXA",
        "SUID" : 58404,
        "selected" : false
      },
      "position" : {
        "x" : 1182.0355959894227,
        "y" : -555.7139700613816
      },
      "selected" : false
    }, {
      "data" : {
        "id" : "58401",
        "shared_name" : "RB1",
        "name" : "RB1",
        "SUID" : 58401,
        "selected" : false
      },
      "position" : {
        "x" : 923.0263186456727,
        "y" : -536.1775549612839
      },
      "selected" : false
    }, {
      "data" : {
        "id" : "58399",
        "shared_name" : "RAX2",
        "name" : "RAX2",
        "SUID" : 58399,
        "selected" : false
      },
      "position" : {
        "x" : 161.9373904230165,
        "y" : -2404.690181609233
      },
      "selected" : false
    }, {
      "data" : {
        "id" : "58397",
        "shared_name" : "RAX",
        "name" : "RAX",
        "SUID" : 58397,
        "selected" : false
      },
      "position" : {
        "x" : 1748.6406985284852,
        "y" : -297.19559847935034
      },
      "selected" : false
    }, {
      "data" : {
        "id" : "58395",
        "shared_name" : "RASSF10",
        "name" : "RASSF10",
        "SUID" : 58395,
        "selected" : false
      },
      "position" : {
        "x" : 1042.6717043878602,
        "y" : -14.493556853373775
      },
      "selected" : false
    }, {
      "data" : {
        "id" : "58392",
        "shared_name" : "RASIP1",
        "name" : "RASIP1",
        "SUID" : 58392,
        "selected" : false
      },
      "position" : {
        "x" : -186.5326680181456,
        "y" : 46.266697052876225
      },
      "selected" : false
    }, {
      "data" : {
        "id" : "58389",
        "shared_name" : "RASGRP3",
        "name" : "RASGRP3",
        "SUID" : 58389,
        "selected" : false
      },
      "position" : {
        "x" : 251.3131228448915,
        "y" : -1514.7896689139207
      },
      "selected" : false
    }, {
      "data" : {
        "id" : "58384",
        "shared_name" : "RASGRP1",
        "name" : "RASGRP1",
        "SUID" : 58384,
        "selected" : false
      },
      "position" : {
        "x" : -171.9461888311339,
        "y" : -443.8743818960984
      },
      "selected" : false
    }, {
      "data" : {
        "id" : "58382",
        "shared_name" : "RASGRF2",
        "name" : "RASGRF2",
        "SUID" : 58382,
        "selected" : false
      },
      "position" : {
        "x" : 114.803967571454,
        "y" : 675.1015664376418
      },
      "selected" : false
    }, {
      "data" : {
        "id" : "58379",
        "shared_name" : "RASGRF1",
        "name" : "RASGRF1",
        "SUID" : 58379,
        "selected" : false
      },
      "position" : {
        "x" : 208.04682645817275,
        "y" : 219.8606606759231
      },
      "selected" : false
    }, {
      "data" : {
        "id" : "58377",
        "shared_name" : "RASGEF1A",
        "name" : "RASGEF1A",
        "SUID" : 58377,
        "selected" : false
      },
      "position" : {
        "x" : 84.9774294855165,
        "y" : 1493.1977578438918
      },
      "selected" : false
    }, {
      "data" : {
        "id" : "58374",
        "shared_name" : "RASAL2",
        "name" : "RASAL2",
        "SUID" : 58374,
        "selected" : false
      },
      "position" : {
        "x" : 422.22419462223525,
        "y" : -308.9136618338425
      },
      "selected" : false
    }, {
      "data" : {
        "id" : "58372",
        "shared_name" : "RASA2",
        "name" : "RASA2",
        "SUID" : 58372,
        "selected" : false
      },
      "position" : {
        "x" : -962.7845944402648,
        "y" : -674.1474875174363
      },
      "selected" : false
    }, {
      "data" : {
        "id" : "58369",
        "shared_name" : "CAPILLARY_MALFORMATION-ARTERIOVENOUS_MALFORMATION",
        "name" : "CAPILLARY_MALFORMATION-ARTERIOVENOUS_MALFORMATION",
        "SUID" : 58369,
        "selected" : false
      },
      "position" : {
        "x" : 1316.8156252862977,
        "y" : 856.3294717110793
      },
      "selected" : false
    }, {
      "data" : {
        "id" : "58368",
        "shared_name" : "RASA1",
        "name" : "RASA1",
        "SUID" : 58368,
        "selected" : false
      },
      "position" : {
        "x" : 1106.9562502862977,
        "y" : 622.1915322579543
      },
      "selected" : false
    }, {
      "data" : {
        "id" : "58366",
        "shared_name" : "PONTOCEREBELLAR_HYPOPLASIA",
        "name" : "PONTOCEREBELLAR_HYPOPLASIA",
        "SUID" : 58366,
        "selected" : false
      },
      "position" : {
        "x" : 2101.3278285028505,
        "y" : 3099.385532502095
      },
      "selected" : false
    }, {
      "data" : {
        "id" : "58365",
        "shared_name" : "RARS2",
        "name" : "RARS2",
        "SUID" : 58365,
        "selected" : false
      },
      "position" : {
        "x" : 2103.6494189264345,
        "y" : 2991.6461831368606
      },
      "selected" : false
    }, {
      "data" : {
        "id" : "58362",
        "shared_name" : "RARB",
        "name" : "RARB",
        "SUID" : 58362,
        "selected" : false
      },
      "position" : {
        "x" : 917.0917483331727,
        "y" : -234.04067599399878
      },
      "selected" : false
    }, {
      "data" : {
        "id" : "58359",
        "shared_name" : "RAPSN",
        "name" : "RAPSN",
        "SUID" : 58359,
        "selected" : false
      },
      "position" : {
        "x" : -805.703600787921,
        "y" : 1088.3371621407668
      },
      "selected" : false
    }, {
      "data" : {
        "id" : "58356",
        "shared_name" : "RAP1GDS1",
        "name" : "RAP1GDS1",
        "SUID" : 58356,
        "selected" : false
      },
      "position" : {
        "x" : 322.84846220036025,
        "y" : -216.40751254185034
      },
      "selected" : false
    }, {
      "data" : {
        "id" : "58354",
        "shared_name" : "RAP1A",
        "name" : "RAP1A",
        "SUID" : 58354,
        "selected" : false
      },
      "position" : {
        "x" : 326.61359891911025,
        "y" : -138.74462496860815
      },
      "selected" : false
    }, {
      "data" : {
        "id" : "58352",
        "shared_name" : "RANBP6",
        "name" : "RANBP6",
        "SUID" : 58352,
        "selected" : false
      },
      "position" : {
        "x" : 0.7296114923524328,
        "y" : -1133.1392782889207
      },
      "selected" : false
    }, {
      "data" : {
        "id" : "58350",
        "shared_name" : "RALY",
        "name" : "RALY",
        "SUID" : 58350,
        "selected" : false
      },
      "position" : {
        "x" : 944.4041262628602,
        "y" : -627.6670035086472
      },
      "selected" : false
    }, {
      "data" : {
        "id" : "58348",
        "shared_name" : "SMITH-MAGENIS_SYNDROME",
        "name" : "SMITH-MAGENIS_SYNDROME",
        "SUID" : 58348,
        "selected" : false
      },
      "position" : {
        "x" : -1129.6561764715148,
        "y" : 860.7296181954543
      },
      "selected" : false
    }, {
      "data" : {
        "id" : "58345",
        "shared_name" : "RAI1",
        "name" : "RAI1",
        "SUID" : 58345,
        "selected" : false
      },
      "position" : {
        "x" : -917.2605465887023,
        "y" : 589.6057168282668
      },
      "selected" : false
    }, {
      "data" : {
        "id" : "58341",
        "shared_name" : "RAG2",
        "name" : "RAG2",
        "SUID" : 58341,
        "selected" : false
      },
      "position" : {
        "x" : 1253.2331057550477,
        "y" : -2146.9381064139207
      },
      "selected" : false
    }, {
      "data" : {
        "id" : "58337",
        "shared_name" : "COMBINED_CELLULAR_AND_HUMORAL_IMMUNE_DEFECTS_WITH_GRANULOMAS",
        "name" : "COMBINED_CELLULAR_AND_HUMORAL_IMMUNE_DEFECTS_WITH_GRANULOMAS",
        "SUID" : 58337,
        "selected" : false
      },
      "position" : {
        "x" : 1374.3643313409852,
        "y" : -2268.4339560232957
      },
      "selected" : false
    }, {
      "data" : {
        "id" : "58335",
        "shared_name" : "ALPHA/BETA_T-CELL_LYMPHOPENIA_WITH_GAMMA/DELTA_T-CELL_EXPANSION",
        "name" : "ALPHA/BETA_T-CELL_LYMPHOPENIA_WITH_GAMMA/DELTA_T-CELL_EXPANSION",
        "SUID" : 58335,
        "selected" : false
      },
      "position" : {
        "x" : 1393.4390383722352,
        "y" : -2355.368160124858
      },
      "selected" : false
    }, {
      "data" : {
        "id" : "58334",
        "shared_name" : "RAG1",
        "name" : "RAG1",
        "SUID" : 58334,
        "selected" : false
      },
      "position" : {
        "x" : 1243.4870120050477,
        "y" : -2217.533931609233
      },
      "selected" : false
    }, {
      "data" : {
        "id" : "58331",
        "shared_name" : "LEOPARD_SYNDROME_2",
        "name" : "LEOPARD_SYNDROME_2",
        "SUID" : 58331,
        "selected" : false
      },
      "position" : {
        "x" : -22.443240070147567,
        "y" : -1401.9092978201707
      },
      "selected" : false
    }, {
      "data" : {
        "id" : "58329",
        "shared_name" : "RAF1",
        "name" : "RAF1",
        "SUID" : 58329,
        "selected" : false
      },
      "position" : {
        "x" : -228.54061021785265,
        "y" : -1114.5932577811082
      },
      "selected" : false
    }, {
      "data" : {
        "id" : "58325",
        "shared_name" : "RAD54L",
        "name" : "RAD54L",
        "SUID" : 58325,
        "selected" : false
      },
      "position" : {
        "x" : 697.0174685480165,
        "y" : -612.8391379080613
      },
      "selected" : false
    }, {
      "data" : {
        "id" : "58322",
        "shared_name" : "RAD54B",
        "name" : "RAD54B",
        "SUID" : 58322,
        "selected" : false
      },
      "position" : {
        "x" : 657.5125247003602,
        "y" : -930.6863363943894
      },
      "selected" : false
    }, {
      "data" : {
        "id" : "58320",
        "shared_name" : "RAD51C",
        "name" : "RAD51C",
        "SUID" : 58320,
        "selected" : false
      },
      "position" : {
        "x" : 687.5406619073915,
        "y" : -744.3714255057175
      },
      "selected" : false
    }, {
      "data" : {
        "id" : "58318",
        "shared_name" : "RAD51B",
        "name" : "RAD51B",
        "SUID" : 58318,
        "selected" : false
      },
      "position" : {
        "x" : -256.56506624202257,
        "y" : -1648.0008505545457
      },
      "selected" : false
    }, {
      "data" : {
        "id" : "58316",
        "shared_name" : "RAD51",
        "name" : "RAD51",
        "SUID" : 58316,
        "selected" : false
      },
      "position" : {
        "x" : 651.083264446454,
        "y" : -558.4163473807175
      },
      "selected" : false
    }, {
      "data" : {
        "id" : "58312",
        "shared_name" : "RAD50",
        "name" : "RAD50",
        "SUID" : 58312,
        "selected" : false
      },
      "position" : {
        "x" : 237.760998821454,
        "y" : -949.9443319998582
      },
      "selected" : false
    }, {
      "data" : {
        "id" : "58310",
        "shared_name" : "RAD17P1",
        "name" : "RAD17P1",
        "SUID" : 58310,
        "selected" : false
      },
      "position" : {
        "x" : -724.3966549871398,
        "y" : 929.1776162423293
      },
      "selected" : false
    }, {
      "data" : {
        "id" : "58308",
        "shared_name" : "NEUTROPHIL_IMMUNODEFICIENCY_SYNDROME",
        "name" : "NEUTROPHIL_IMMUNODEFICIENCY_SYNDROME",
        "SUID" : 58308,
        "selected" : false
      },
      "position" : {
        "x" : 2203.6494189264345,
        "y" : 3099.385532502095
      },
      "selected" : false
    }, {
      "data" : {
        "id" : "58307",
        "shared_name" : "RAC2",
        "name" : "RAC2",
        "SUID" : 58307,
        "selected" : false
      },
      "position" : {
        "x" : 2205.9710093500184,
        "y" : 2991.6461831368606
      },
      "selected" : false
    }, {
      "data" : {
        "id" : "58305",
        "shared_name" : "RAB9BP1",
        "name" : "RAB9BP1",
        "SUID" : 58305,
        "selected" : false
      },
      "position" : {
        "x" : -701.7926510808898,
        "y" : 1001.8118935860793
      },
      "selected" : false
    }, {
      "data" : {
        "id" : "58303",
        "shared_name" : "RAB7A",
        "name" : "RAB7A",
        "SUID" : 58303,
        "selected" : false
      },
      "position" : {
        "x" : 1384.0263186456727,
        "y" : -576.4623831473191
      },
      "selected" : false
    }, {
      "data" : {
        "id" : "58299",
        "shared_name" : "RAB5B",
        "name" : "RAB5B",
        "SUID" : 58299,
        "selected" : false
      },
      "position" : {
        "x" : 82.45588407536025,
        "y" : -650.9637564383347
      },
      "selected" : false
    }, {
      "data" : {
        "id" : "58297",
        "shared_name" : "RAB4B",
        "name" : "RAB4B",
        "SUID" : 58297,
        "selected" : false
      },
      "position" : {
        "x" : 1242.6287356378602,
        "y" : 805.3743935860793
      },
      "selected" : false
    }, {
      "data" : {
        "id" : "58295",
        "shared_name" : "RAB40C",
        "name" : "RAB40C",
        "SUID" : 58295,
        "selected" : false
      },
      "position" : {
        "x" : 210.3787966730165,
        "y" : 180.0410805977981
      },
      "selected" : false
    }, {
      "data" : {
        "id" : "58293",
        "shared_name" : "RAB3IL1",
        "name" : "RAB3IL1",
        "SUID" : 58293,
        "selected" : false
      },
      "position" : {
        "x" : 39.59444913883681,
        "y" : -98.28255831821753
      },
      "selected" : false
    }, {
      "data" : {
        "id" : "58291",
        "shared_name" : "RAB3GAP2",
        "name" : "RAB3GAP2",
        "SUID" : 58291,
        "selected" : false
      },
      "position" : {
        "x" : -1140.9156636236144,
        "y" : 2397.3597756661575
      },
      "selected" : false
    }, {
      "data" : {
        "id" : "58289",
[truncated: 4,248,038 more chars]
